# Supplementary material for: Aqua­azido­{2,2′-[o-phenylenebis(nitrilo­methyl­idyne)]diphenolato}manganese(III) hemihydrate
Source: Acta Crystallogr Sect E Struct Rep Online. 2009 Jun 6;65(Pt 7):m707. doi: 10.1107/S1600536809020200 (PMC2969293; doi:10.1107/S1600536809020200)
Supplement: Supplementary file 2 [file e-65-0m707-Isup2.hkl]

# 
# h,k,l, Fc-squared, Fo-squared, sigma(Fo-squared) and status flag 
# 
data_I
_shelx_title '  _135' 
_shelx_refln_list_code          4 
_shelx_F_calc_maximum      291.51 
_exptl_crystal_F_000      1808.00 
_reflns_d_resolution_high  0.8409 
 
loop_ 
 _symmetry_equiv_pos_as_xyz 
 'x, y, z' 
 '-x, y, -z+1/2' 
 'x+1/2, y+1/2, z' 
 '-x+1/2, y+1/2, -z+1/2' 
 '-x, -y, -z' 
 'x, -y, z-1/2' 
 '-x+1/2, -y+1/2, -z' 
 'x+1/2, -y+1/2, z-1/2' 
 
_cell_length_a    25.0999 
_cell_length_b    11.4781 
_cell_length_c    12.5991 
_cell_angle_alpha  90.000 
_cell_angle_beta   94.175 
_cell_angle_gamma  90.000 
 
_shelx_F_squared_multiplier     1.000 
 
loop_ 
 _refln_index_h 
 _refln_index_k 
 _refln_index_l 
 _refln_F_squared_calc 
 _refln_F_squared_meas 
 _refln_F_squared_sigma 
 _refln_observed_status 
   4   0   0    11648.31    10911.05    523.44 o 
   6   0   0       33.03      146.93     95.34 o 
   8   0   0      212.31      175.86     66.13 o 
  10   0   0    46440.44    38360.06   7300.72 o 
  12   0   0     2539.08     2256.43    192.88 o 
  14   0   0     6878.36     6778.08    581.87 o 
  16   0   0      768.75      730.53    112.89 o 
  18   0   0     3355.81     3371.78    324.60 o 
  20   0   0      186.73      168.87    152.17 o 
  22   0   0      138.37      133.32    131.83 o 
  24   0   0    10369.28     9603.00   1631.90 o 
  26   0   0     1151.66     1115.78    215.50 o 
  28   0   0      115.75       59.91    195.51 o 
   3   1   0    20176.85    19842.84    539.42 o 
   5   1   0    16205.71    16239.55    670.50 o 
   7   1   0     4803.08     4467.87    243.43 o 
   9   1   0    13414.83    11745.62    211.36 o 
  11   1   0     1486.35     1494.99    101.92 o 
  13   1   0     4854.46     5522.82    340.33 o 
  15   1   0     7713.40     8230.44    359.18 o 
  17   1   0    14334.25    14423.93    852.18 o 
  19   1   0      682.39      757.99    133.76 o 
  21   1   0     1124.51     1142.62    160.73 o 
  23   1   0     2162.17     2214.45    165.56 o 
  25   1   0     2142.69     2073.75    164.75 o 
  27   1   0     6181.99     8322.19    467.92 o 
  29   1   0     3571.06     4124.84    425.88 o 
   0   2   0     5694.88     5483.66    294.47 o 
   2   2   0     4583.91     4934.54    144.42 o 
   4   2   0      533.32      633.83     70.57 o 
   6   2   0     3955.75     3825.55    122.78 o 
   8   2   0     4606.74     4848.46    218.08 o 
  10   2   0      570.42      447.56     59.66 o 
  12   2   0      318.11      192.92     67.58 o 
  14   2   0      755.62      529.77     90.24 o 
  16   2   0       26.24       52.04     37.85 o 
  18   2   0     4975.04     5584.93    256.84 o 
  20   2   0     2016.99     1904.29    166.64 o 
  22   2   0      216.20      142.59     95.75 o 
  24   2   0     1245.48     1373.20    149.91 o 
  26   2   0      882.69      968.52    139.64 o 
  28   2   0        8.19       85.71     96.95 o 
   1   3   0     6725.77     6638.01    204.29 o 
   3   3   0     2665.42     2763.92     94.79 o 
   5   3   0     6391.63     6305.25    171.44 o 
   7   3   0      675.60      713.31     64.33 o 
   9   3   0     1947.30     2272.33    122.52 o 
  11   3   0      293.66      314.10     86.02 o 
  13   3   0     4296.21     4175.20    158.55 o 
  15   3   0     1984.77     1995.81    148.33 o 
  17   3   0      960.86      951.92    140.68 o 
  19   3   0     6168.72     6460.18    689.64 o 
  21   3   0    21466.29    18982.62   1142.85 o 
  23   3   0     2509.94     2352.11    269.76 o 
  25   3   0     6640.14     7031.82    377.31 o 
  27   3   0       45.89       74.61    106.38 o 
  29   3   0      115.80       82.18    180.52 o 
   0   4   0     9133.88     9361.65    907.96 o 
   2   4   0    12091.89    11232.21    385.83 o 
   4   4   0    37913.78    37547.02    950.58 o 
   6   4   0        0.38       20.24     44.80 o 
   8   4   0    25049.40    27243.68    597.10 o 
  10   4   0    20943.90    20304.32    689.56 o 
  12   4   0     5689.15     4946.71    325.64 o 
  14   4   0     2321.36     2301.31    172.52 o 
  16   4   0       66.82       73.75     70.60 o 
  18   4   0     3246.20     3137.03    258.57 o 
  20   4   0    10579.14     8703.85    348.83 o 
  22   4   0     1445.80     1621.95    207.30 o 
  24   4   0      414.25      555.70    141.50 o 
  26   4   0       41.67       61.11    132.06 o 
  28   4   0       20.00       51.77     78.01 o 
   1   5   0     1317.02     1347.23    113.16 o 
   3   5   0    20923.19    21663.56    611.36 o 
   5   5   0    55144.41    59949.12   1415.16 o 
   7   5   0     6653.19     6309.79    230.52 o 
   9   5   0    20268.01    20250.18    692.32 o 
  11   5   0      975.41      976.88    136.68 o 
  13   5   0      692.90      715.41    118.88 o 
  15   5   0     7436.77     7175.67    352.77 o 
  17   5   0      141.55      115.22     80.64 o 
  19   5   0     2330.43     2377.33    209.41 o 
  21   5   0      101.85      126.48     92.02 o 
  23   5   0       65.20       60.39     89.39 o 
  25   5   0     3599.01     3841.24    329.62 o 
  27   5   0     3989.94     4118.17    368.27 o 
   0   6   0    11712.22    10261.23    651.59 o 
   2   6   0    21115.57    21253.91    604.82 o 
   4   6   0    10199.10    10345.99    667.03 o 
   6   6   0      449.33      255.81    120.55 o 
   8   6   0     3892.84     3395.04    250.43 o 
  10   6   0     4111.16     4757.69    392.93 o 
  12   6   0     7427.16     6574.23    266.24 o 
  14   6   0     2242.25     2504.02    229.28 o 
  16   6   0      307.34      305.48    104.60 o 
  18   6   0     1852.67     1821.49    164.61 o 
  20   6   0     3473.84     3518.38    308.86 o 
  22   6   0     5993.70     5459.52    337.34 o 
  24   6   0     4943.94     4655.51    390.67 o 
  26   6   0      163.22      160.73    127.83 o 
   1   7   0      958.21     1126.17    217.19 o 
   3   7   0     7405.61     6549.87    330.67 o 
   5   7   0     4475.87     4336.15    271.88 o 
   7   7   0      545.66      576.85    188.69 o 
   9   7   0       74.10       55.14     90.44 o 
  11   7   0     3395.54     3662.02    288.06 o 
  13   7   0     7001.37     6883.57    318.91 o 
  15   7   0     4622.69     5002.92    265.74 o 
  17   7   0     7085.11     5925.56    274.61 o 
  19   7   0     1147.04     1059.85    169.72 o 
  21   7   0        1.09       57.36     94.84 o 
  23   7   0      100.50       98.72     70.63 o 
  25   7   0       12.72       77.07    109.83 o 
   0   8   0      872.06      781.14    229.01 o 
   2   8   0      336.92      304.98    135.45 o 
   4   8   0     5331.46     5099.73    272.93 o 
   6   8   0     7803.63     7972.65    344.23 o 
   8   8   0     4319.16     4681.94    262.55 o 
  10   8   0        1.12       31.62     97.08 o 
  12   8   0     1240.43     1173.09    173.47 o 
  14   8   0      216.72      200.00    105.45 o 
  16   8   0      208.64      269.56    120.33 o 
  18   8   0     2020.79     1863.46    205.45 o 
  20   8   0     2469.72     2923.54    214.65 o 
  22   8   0     1312.64     1312.85    228.07 o 
  24   8   0        4.04       45.00    153.16 o 
   1   9   0        1.89       55.74     98.41 o 
   3   9   0     5005.13     5172.53    284.58 o 
   5   9   0     7631.52     7776.54    350.95 o 
   7   9   0      852.11      945.92    169.77 o 
   9   9   0      381.72      399.77    148.04 o 
  11   9   0        5.80       52.48     79.19 o 
  13   9   0        8.55       52.08     58.13 o 
  15   9   0     3443.25     2960.91    244.53 o 
  17   9   0     2950.88     3102.11    256.01 o 
  19   9   0     2393.20     2363.69    218.60 o 
  21   9   0      454.73      456.97    152.58 o 
   0  10   0     4382.68     4885.03    486.22 o 
   2  10   0      602.23      688.84    211.04 o 
   4  10   0     4320.67     4106.51    259.83 o 
   6  10   0     1904.04     1517.68    240.64 o 
   8  10   0      226.72      163.59    132.99 o 
  10  10   0     1380.34     1729.03    272.45 o 
  12  10   0    10462.90     9780.63    536.76 o 
  14  10   0     5273.39     5252.03    439.95 o 
  16  10   0      202.47      319.83    162.44 o 
  18  10   0        4.18       67.20    103.68 o 
  20  10   0     4784.58     5107.58    369.18 o 
   1  11   0      228.75      190.29    156.30 o 
   3  11   0     2213.34     2123.56    311.30 o 
   5  11   0     9268.61     8698.69    497.49 o 
   7  11   0     3677.50     3919.87    336.75 o 
   9  11   0      851.18      995.10    264.05 o 
  11  11   0       28.00       66.19     97.36 o 
  13  11   0     1847.03     1864.37    229.83 o 
  15  11   0     4352.94     4396.74    303.87 o 
  17  11   0     4112.68     4117.68    358.43 o 
   0  12   0     2820.43     3057.98    389.52 o 
   2  12   0     4775.58     4466.91    404.63 o 
   4  12   0     1313.92     1376.85    239.97 o 
   6  12   0        2.98       78.83     99.51 o 
   8  12   0     1177.05     1098.70    203.16 o 
  10  12   0      321.00      199.02    127.75 o 
  12  12   0     1400.55     1761.70    213.30 o 
  14  12   0     1399.05     1608.90    238.97 o 
   1  13   0        1.69       88.10     94.38 o 
   3  13   0      174.61      248.50    166.78 o 
   5  13   0       13.10       33.59    154.97 o 
   7  13   0       75.21      100.20    109.72 o 
   9  13   0      328.71      273.03    190.04 o 
 -29   1   1       55.36      143.63    118.81 o 
 -27   1   1      759.06      973.21    195.76 o 
 -25   1   1     2312.97     2482.93    195.35 o 
 -23   1   1       83.80       94.13     61.53 o 
 -21   1   1     1603.26     1616.54    186.78 o 
 -19   1   1     2426.00     2335.55    211.88 o 
 -17   1   1     3304.31     3763.95    326.46 o 
 -15   1   1     6310.28     6802.97    340.00 o 
 -13   1   1     1267.16      927.46     80.96 o 
 -11   1   1     4944.61     5228.12    289.23 o 
  -9   1   1     2578.08     2815.38    109.53 o 
  -7   1   1     1432.64     1615.59    100.31 o 
  -5   1   1    17481.32    16377.16    497.48 o 
  -3   1   1     7201.08     6649.39     97.84 o 
   3   1   1       23.33        8.19     23.42 o 
   5   1   1     5650.06     5550.77    105.11 o 
   7   1   1     1519.82     1499.81     67.70 o 
   9   1   1      172.86      175.20     41.65 o 
  11   1   1     2315.28     2836.05    180.14 o 
  13   1   1    18739.65    20832.68    834.03 o 
  15   1   1      155.34      276.23     55.85 o 
  17   1   1     1141.44     1087.94    104.93 o 
  19   1   1     4829.47     4444.71    291.74 o 
  21   1   1     5856.11     6843.19    452.83 o 
  23   1   1      153.21      183.97     99.58 o 
  25   1   1      119.61       99.24     90.83 o 
  27   1   1     3324.53     2869.07    446.21 o 
  29   1   1     3133.55     3541.61    404.76 o 
 -28   2   1     4403.72     5129.29    340.49 o 
 -26   2   1      187.70      100.63    100.12 o 
 -24   2   1        3.40       26.06     80.10 o 
 -22   2   1     1020.95     1136.53    146.75 o 
 -20   2   1      114.05      205.17     92.30 o 
 -18   2   1    12776.54    11107.96    470.89 o 
 -16   2   1     8854.57     8259.22    945.66 o 
 -14   2   1     1440.52     1704.13    132.29 o 
 -12   2   1       16.13       46.01     45.29 o 
 -10   2   1    17548.58    16026.33    441.72 o 
  -8   2   1    65646.64    66586.17   6610.43 o 
  -6   2   1    21615.99    21385.74    586.51 o 
  -4   2   1    42471.77    41319.66   2370.49 o 
  -2   2   1    14456.05    16068.48    274.96 o 
   0   2   1    40747.02    27536.73   7986.35 o 
   2   2   1    13293.95    13283.89    316.30 o 
   4   2   1     3050.92     2876.02    107.13 o 
   6   2   1    16513.45    15892.26    256.82 o 
   8   2   1     3504.94     3520.99     80.62 o 
  10   2   1     1953.72     2176.91    124.34 o 
  12   2   1     1430.55     1093.56     77.13 o 
  14   2   1     6506.74     5593.84    164.84 o 
  16   2   1     7807.51     9370.51    654.24 o 
  18   2   1     2453.66     2325.08    173.63 o 
  20   2   1     4050.01     4287.90    210.36 o 
  22   2   1     1268.08     1352.13    144.17 o 
  24   2   1     2808.49     2914.84    176.67 o 
  26   2   1     3239.04     4094.78    345.85 o 
  28   2   1     2844.99     2489.93    306.47 o 
 -29   3   1      286.88      243.10    188.09 o 
 -27   3   1     2568.66     3119.76    267.30 o 
 -25   3   1      103.00      220.27    124.54 o 
 -23   3   1       28.68      108.93     84.01 o 
 -21   3   1      434.24      363.86    115.62 o 
 -19   3   1       10.43        3.19     74.88 o 
 -17   3   1    19534.98    19325.73    514.79 o 
 -15   3   1    15001.98    16072.83    458.51 o 
 -13   3   1    35253.46    35793.30    922.16 o 
 -11   3   1     3588.93     3023.44    277.68 o 
  -9   3   1      668.25      690.64     74.06 o 
  -7   3   1    20800.18    22127.26    619.21 o 
  -5   3   1    27730.97    27713.63    627.73 o 
  -3   3   1    54041.82    59698.99   3410.02 o 
  -1   3   1    15040.53    15591.86    249.61 o 
   1   3   1       46.06       -0.47     48.72 o 
   3   3   1     7766.75     7523.87    226.27 o 
   5   3   1    13131.36    13283.97    269.47 o 
   7   3   1    10631.69     9967.24    162.52 o 
   9   3   1    35506.66    35224.23    729.48 o 
  11   3   1    24785.86    24938.38    534.58 o 
  13   3   1        8.08       15.65     42.61 o 
  15   3   1     3921.09     4541.18    195.46 o 
  17   3   1     9315.75     8191.86    651.35 o 
  19   3   1    10249.57    10175.14    364.25 o 
  21   3   1     1129.55     1100.99    167.93 o 
  23   3   1     2897.75     2703.39    273.70 o 
  25   3   1     1268.15     1315.52    218.44 o 
  27   3   1     2922.74     3424.63    318.70 o 
 -28   4   1       32.64       59.08    101.45 o 
 -26   4   1      211.59      163.34    109.95 o 
 -24   4   1      866.42      927.10    175.94 o 
 -22   4   1      128.45       72.02     75.92 o 
 -20   4   1     6047.42     5590.64    436.94 o 
 -18   4   1     8456.77     7999.53    524.80 o 
 -16   4   1     1370.80     1510.79    166.23 o 
 -14   4   1        0.29       24.45     60.61 o 
 -12   4   1      822.03      593.14    118.15 o 
 -10   4   1    28553.48    31359.76   1169.54 o 
  -8   4   1    70823.42    77581.89   2930.04 o 
  -6   4   1    16050.18    17062.90    501.25 o 
  -4   4   1    35302.65    38306.61    749.73 o 
  -2   4   1      763.72      958.82     79.86 o 
   0   4   1       14.95       21.50     35.16 o 
   2   4   1       30.39      119.60     47.34 o 
   4   4   1       11.77       30.68     43.77 o 
   6   4   1      139.69       39.34     44.44 o 
   8   4   1     1945.84     2050.32    140.02 o 
  10   4   1      688.37      644.30     84.24 o 
  12   4   1     2380.61     2301.83    143.94 o 
  14   4   1     2293.78     2032.29    143.89 o 
  16   4   1      127.89      163.60     68.14 o 
  18   4   1      806.72      836.61    121.45 o 
  20   4   1      330.09      349.06    117.04 o 
  22   4   1     6027.44     5482.54    381.35 o 
  24   4   1     4600.12     4834.12    449.40 o 
  26   4   1     3728.65     4657.42    478.33 o 
  28   4   1      565.24      647.12    260.63 o 
 -27   5   1      475.22      605.58    214.11 o 
 -25   5   1       16.27       40.08     87.39 o 
 -23   5   1      117.51      171.97    105.87 o 
 -21   5   1      450.24      316.39    104.52 o 
 -19   5   1        7.18       54.18     88.84 o 
 -17   5   1       37.89       75.36     83.93 o 
 -15   5   1       41.19       53.85     71.41 o 
 -13   5   1     3335.13     3253.21    253.95 o 
 -11   5   1     1132.07     1264.40    135.45 o 
  -9   5   1       36.52       14.04     74.79 o 
  -7   5   1     5609.83     6526.96    529.36 o 
  -5   5   1     5941.07     6885.96    252.06 o 
  -3   5   1    15949.02    17968.64    434.80 o 
  -1   5   1     6120.49     6492.60    286.67 o 
   1   5   1     1112.61     1018.53    109.91 o 
   3   5   1    22847.84    24108.85    548.22 o 
   5   5   1    12593.23    15399.28    517.81 o 
   7   5   1     1294.70     1316.73    122.02 o 
   9   5   1       21.98       40.22     53.13 o 
  11   5   1     1095.51     1020.45    116.01 o 
  13   5   1     2151.56     2426.03    190.03 o 
  15   5   1      458.64      536.67    116.68 o 
  17   5   1      342.66      358.85    110.67 o 
  19   5   1       61.53       75.31     70.42 o 
  21   5   1      572.68      530.15    113.12 o 
  23   5   1     2035.69     2096.27    184.39 o 
  25   5   1      235.73      189.18    152.98 o 
  27   5   1      466.20      411.58    197.67 o 
 -26   6   1     2656.53     3025.94    316.84 o 
 -24   6   1      172.72      140.93     84.81 o 
 -22   6   1     3959.32     3990.65    263.28 o 
 -20   6   1      638.79      662.91    153.52 o 
 -18   6   1     2706.85     2303.64    198.08 o 
 -16   6   1     5977.28     5889.96    284.47 o 
 -14   6   1     1247.68     1244.49    190.43 o 
 -12   6   1     4749.66     4732.71    233.47 o 
 -10   6   1     4624.14     5237.78    222.99 o 
  -8   6   1     6151.54     6134.79    258.20 o 
  -6   6   1     1568.88     1404.05    154.43 o 
  -4   6   1     1855.71     2170.32    171.14 o 
  -2   6   1     1369.92     1538.95    163.73 o 
   0   6   1     5787.49     6716.29    271.78 o 
   2   6   1     4769.34     4401.44    239.14 o 
   4   6   1    13816.38    15058.29    935.17 o 
   6   6   1       10.46       20.69     68.03 o 
   8   6   1     1658.32     1736.42    167.10 o 
  10   6   1      884.95      914.86    130.30 o 
  12   6   1     3638.35     3945.16    257.52 o 
  14   6   1      817.02      800.53    138.90 o 
  16   6   1      651.38      702.20    145.15 o 
  18   6   1      633.02      681.75    126.29 o 
  20   6   1      408.48      491.29    133.29 o 
  22   6   1     4698.17     4523.81    278.14 o 
  24   6   1     1173.58     1242.68    305.15 o 
  26   6   1      255.79      176.70    134.46 o 
 -25   7   1     7753.56     8944.47    566.89 o 
 -23   7   1     5928.61     6187.75    677.81 o 
 -21   7   1      558.95      732.14    164.19 o 
 -19   7   1       80.30       86.18     84.20 o 
 -17   7   1      188.54      217.59    124.45 o 
 -15   7   1     1549.06     1396.10    181.45 o 
 -13   7   1    15674.91    16395.72    512.78 o 
 -11   7   1     4875.16     5044.92    264.83 o 
  -9   7   1      488.77      495.57    120.42 o 
  -7   7   1     7485.87     7012.77    286.96 o 
  -5   7   1     3931.72     3624.14    308.05 o 
  -3   7   1    16571.32    17014.09    632.40 o 
  -1   7   1    13828.59    15042.95    517.21 o 
   1   7   1    10499.03    10921.78    387.74 o 
   3   7   1     3123.27     2845.31    218.10 o 
   5   7   1    11275.81    11370.44    471.51 o 
   7   7   1    12971.70    12400.92    396.89 o 
   9   7   1     3107.83     2873.10    248.69 o 
  11   7   1     7942.83     7649.67    385.93 o 
  13   7   1     1579.87     1638.25    171.74 o 
  15   7   1     2358.98     2612.87    236.78 o 
  17   7   1      779.81      910.95    156.11 o 
  19   7   1     3932.37     4957.74    325.51 o 
  21   7   1     2828.33     3044.06    264.82 o 
  23   7   1     2324.08     2229.18    295.64 o 
  25   7   1        7.06       50.42     77.81 o 
 -24   8   1       51.11       58.04     91.43 o 
 -22   8   1     7923.36     7619.81    626.05 o 
 -20   8   1     6861.35     6934.15    441.09 o 
 -18   8   1     5124.82     5399.61    417.61 o 
 -16   8   1      724.41      772.79    158.38 o 
 -14   8   1     1357.33     1218.43    170.50 o 
 -12   8   1     9587.34    10084.86    461.69 o 
 -10   8   1     5203.44     5455.42    311.28 o 
  -8   8   1    16945.04    16419.96    556.92 o 
  -6   8   1    22868.32    22313.61    684.54 o 
  -4   8   1     8405.55     7521.29    303.20 o 
  -2   8   1     4536.17     4267.40    310.93 o 
   0   8   1      650.33      916.19    175.01 o 
   2   8   1    12858.28    12803.17    570.36 o 
   4   8   1    22136.46    22913.98    617.63 o 
   6   8   1     9855.62    10525.39    472.06 o 
   8   8   1     2029.15     2286.81    236.33 o 
  10   8   1      100.38       43.14    132.57 o 
  12   8   1     8352.16     7534.43    544.56 o 
  14   8   1     2629.84     2682.75    217.90 o 
  16   8   1     2762.07     2936.91    319.10 o 
  18   8   1     1098.90     1050.77    169.20 o 
  20   8   1       92.66       68.81    101.35 o 
  22   8   1     5693.00     6012.39    409.83 o 
 -21   9   1       31.84       81.93     96.02 o 
 -19   9   1       10.10       82.39    122.00 o 
 -17   9   1      265.30      400.68    171.90 o 
 -15   9   1    11167.66    10933.44    692.60 o 
 -13   9   1     8667.27     9162.63    441.51 o 
 -11   9   1     2859.20     2915.65    245.64 o 
  -9   9   1     1485.36     1720.59    221.12 o 
  -7   9   1      191.97      150.16    113.42 o 
  -5   9   1    37854.39    37499.09   1159.65 o 
  -3   9   1    14154.03    14102.78    495.20 o 
  -1   9   1     1313.84     1598.38    225.50 o 
   1   9   1     3860.36     3972.91    288.98 o 
   3   9   1     1418.19     1409.88    218.75 o 
   5   9   1     4345.19     4790.77    298.31 o 
   7   9   1     4871.37     4815.54    282.02 o 
   9   9   1      274.23      225.66    121.27 o 
  11   9   1      502.98      682.29    155.76 o 
  13   9   1       72.43       43.81     61.09 o 
  15   9   1       10.99       85.00     96.60 o 
  17   9   1     3233.78     2939.18    207.06 o 
  19   9   1     3392.59     3522.96    324.48 o 
  21   9   1     2551.33     2224.37    369.88 o 
 -20  10   1      271.06      127.03    139.15 o 
 -18  10   1     1094.08     1135.43    233.09 o 
 -16  10   1      996.32     1145.05    233.16 o 
 -14  10   1      388.08      351.35    179.13 o 
 -12  10   1       50.21      112.08    113.17 o 
 -10  10   1      564.65      574.66    187.47 o 
  -8  10   1      236.75      189.40    135.14 o 
  -6  10   1      789.30      456.09    199.69 o 
  -4  10   1      179.08      182.30    188.51 o 
  -2  10   1     3364.81     3106.66    338.37 o 
   0  10   1      206.11      228.75    108.82 o 
   2  10   1      208.84      155.17    132.07 o 
   4  10   1      714.64      726.10    188.88 o 
   6  10   1      470.86      452.54    161.81 o 
   8  10   1        2.84       14.09     96.04 o 
  10  10   1       42.86       18.78    114.98 o 
  12  10   1       57.01      112.35    139.30 o 
  14  10   1       18.72       26.41     73.32 o 
  16  10   1      319.16      272.29    151.17 o 
  18  10   1        0.36       42.58     82.84 o 
  20  10   1       13.39       79.26    122.64 o 
 -17  11   1      412.73      492.43    202.77 o 
 -15  11   1      916.31     1000.36    207.36 o 
 -13  11   1     1301.72     1428.76    221.41 o 
 -11  11   1     1710.86     1452.99    219.38 o 
  -9  11   1      405.51      311.32    206.92 o 
  -7  11   1        2.38       28.56     90.30 o 
  -5  11   1     1670.38     1731.96    217.04 o 
  -3  11   1      944.23     1124.88    205.39 o 
  -1  11   1     1253.28     1277.25    254.85 o 
   1  11   1      644.90      600.77    203.49 o 
   3  11   1     4930.61     4265.81    356.94 o 
   5  11   1       15.05       54.45     90.29 o 
   7  11   1    10293.79     9280.26    526.06 o 
   9  11   1     3066.03     3201.69    260.78 o 
  11  11   1     2522.03     2281.73    280.58 o 
  13  11   1      199.87      136.55    108.46 o 
  15  11   1       35.84       85.59    103.63 o 
  17  11   1     1164.09     1197.89    201.95 o 
 -14  12   1     1025.22     1079.18    233.48 o 
 -12  12   1      576.64      390.78    195.61 o 
 -10  12   1     7900.94     7661.72    419.50 o 
  -8  12   1     2742.75     2459.36    292.10 o 
  -6  12   1      278.47      196.58    126.65 o 
  -4  12   1      298.59      179.56    164.11 o 
  -2  12   1      965.31      899.26    224.23 o 
   0  12   1      670.88      668.39    191.69 o 
   2  12   1     5876.57     5680.18    419.42 o 
   4  12   1     6364.61     6351.11    439.37 o 
   6  12   1     2127.12     2346.72    290.08 o 
   8  12   1      336.90      216.44    161.18 o 
  10  12   1        7.71       51.46    107.77 o 
  12  12   1     3190.04     3405.04    355.50 o 
  -9  13   1      216.10      123.93    172.31 o 
  -7  13   1      297.91      383.38    270.86 o 
  -5  13   1     2834.29     2841.14    286.06 o 
  -3  13   1     8745.29     8971.26    479.51 o 
  -1  13   1    10886.29    11716.01    690.96 o 
   1  13   1     4261.06     3740.79    303.85 o 
   3  13   1       79.72       75.94    119.88 o 
   5  13   1      107.36      112.88    151.48 o 
   7  13   1     3400.63     3770.01    328.08 o 
 -28   0   2     2790.05     3150.05    404.93 o 
 -26   0   2     3847.54     4430.54    469.52 o 
 -24   0   2     2270.54     1905.19    565.70 o 
 -22   0   2     2187.75     1738.17    271.55 o 
 -20   0   2    11135.01    11042.71    531.56 o 
 -18   0   2    27184.07    33116.79    789.61 o 
 -16   0   2    24644.72    26365.96   3844.84 o 
 -14   0   2     8693.39    10474.35   1121.42 o 
 -12   0   2    18153.82    18084.81   1724.37 o 
 -10   0   2    11710.01    12132.94    329.19 o 
  -8   0   2     8239.33     8869.75    394.60 o 
  -6   0   2    29790.89    26453.12    542.41 o 
  -4   0   2    18619.51    18096.82    457.06 o 
   0   0   2     4182.06     3889.31    251.38 o 
   4   0   2     5875.96     5825.85    361.23 o 
   6   0   2    11508.41    10431.72    290.09 o 
   8   0   2      945.23     1122.81     75.77 o 
  10   0   2     2894.44     3157.17    202.03 o 
  12   0   2     1422.52     1055.32    106.54 o 
  14   0   2    11438.19    11327.57   1051.88 o 
  16   0   2     7486.54     7698.66    568.79 o 
  18   0   2    17931.71    18312.09    896.42 o 
  20   0   2    17730.58    19919.11    707.90 o 
  22   0   2       50.24       94.51    130.90 o 
  24   0   2     7621.25     7659.91    733.10 o 
  26   0   2     7383.39     6299.65    831.15 o 
  28   0   2     6460.77     6975.35    740.28 o 
 -29   1   2        6.33       31.26     96.99 o 
 -27   1   2      251.06      180.51     96.45 o 
 -25   1   2      107.18      100.56    118.36 o 
 -23   1   2     5726.19     5741.73    381.92 o 
 -21   1   2    14428.19    14277.68   1176.72 o 
 -19   1   2     2480.06     2367.61    219.23 o 
 -17   1   2     1796.29     1584.12    162.79 o 
 -15   1   2    11433.88    10962.05    471.33 o 
 -13   1   2    18557.46    17170.09    702.92 o 
 -11   1   2    14298.94    12517.13    279.51 o 
  -9   1   2    17572.59    16643.61    330.40 o 
  -7   1   2    13957.00    12366.40    481.86 o 
  -5   1   2     1994.68     1965.61     71.15 o 
  -3   1   2     2975.34     3360.80     90.57 o 
   3   1   2    30772.70    22105.48    856.95 o 
   5   1   2     1680.18     1868.49    151.53 o 
   7   1   2     1351.62     1226.74     53.57 o 
   9   1   2     5861.62     5768.94    185.72 o 
  11   1   2     2050.03     1822.53    123.69 o 
  13   1   2     2486.27     2263.12    101.11 o 
  15   1   2     3108.19     2937.69    187.01 o 
  17   1   2        0.91       20.87     38.23 o 
  19   1   2     3531.30     3861.86    176.79 o 
  21   1   2     5394.14     5602.44    484.34 o 
  23   1   2    15289.94    20412.82   1670.26 o 
  25   1   2     2140.88     2372.81    311.43 o 
  27   1   2      284.30      236.10    266.30 o 
  29   1   2      359.93      216.82    160.09 o 
 -28   2   2     1207.94     1262.68    191.87 o 
 -26   2   2        3.08       59.82     69.95 o 
 -24   2   2      409.74      417.06    149.10 o 
 -22   2   2     8009.65     8440.87    469.57 o 
 -20   2   2    14281.43    14781.19   1496.78 o 
 -18   2   2     3038.26     2827.06    293.26 o 
 -16   2   2    10108.03     9822.90   1409.98 o 
 -14   2   2     1903.34     1602.80    131.29 o 
 -12   2   2     6928.54     8075.66    269.60 o 
 -10   2   2     6654.32     8185.14    235.72 o 
  -8   2   2       27.65       20.55     25.30 o 
  -6   2   2     8355.96     8508.58    202.83 o 
  -4   2   2     2209.40     2230.80    105.39 o 
  -2   2   2    11238.34    11678.51    306.79 o 
   0   2   2    24583.10    26145.53    546.14 o 
   2   2   2    33724.91    42166.15   3564.70 o 
   4   2   2     2855.85     3164.41    163.93 o 
   6   2   2      329.19      391.89     41.84 o 
   8   2   2     1103.26     1027.94     51.17 o 
  10   2   2      503.32      477.32     56.10 o 
  12   2   2     5974.10     6854.59    477.64 o 
  14   2   2        4.12       29.75     26.61 o 
  16   2   2      164.74      189.04     52.62 o 
  18   2   2     8963.31     9763.88    507.14 o 
  20   2   2      358.21      489.75     81.56 o 
  22   2   2    14197.34    13323.93    423.16 o 
  24   2   2     3081.50     3499.17    264.57 o 
  26   2   2       89.67       81.49    134.48 o 
  28   2   2     2297.85     1857.67    320.43 o 
 -29   3   2      161.77      134.51    112.28 o 
 -27   3   2      625.07      578.82    128.36 o 
 -25   3   2      528.01      339.61    139.44 o 
 -23   3   2      732.96      838.35    164.60 o 
 -21   3   2      238.17      211.10    114.71 o 
 -19   3   2       72.83       67.62     70.34 o 
 -17   3   2     1124.42     1098.04    129.36 o 
 -15   3   2     6845.44     6693.24    239.86 o 
 -13   3   2      935.90      911.59    113.04 o 
 -11   3   2     1043.34      924.97    117.20 o 
  -9   3   2     6199.66     6271.06    291.51 o 
  -7   3   2     5676.35     5644.43    159.79 o 
  -5   3   2     4524.82     4990.19    199.33 o 
  -3   3   2     1601.32     1558.01     80.83 o 
  -1   3   2     6643.66     7301.85    239.78 o 
   1   3   2     4173.41     4228.29    100.43 o 
   3   3   2     1169.71     1040.64     59.12 o 
   5   3   2     3778.51     3962.80    156.82 o 
   7   3   2      203.28      278.41     50.62 o 
   9   3   2     6389.54     6300.26    401.62 o 
  11   3   2     1614.99     1713.46     93.87 o 
  13   3   2        7.92       21.78     26.45 o 
  15   3   2     1743.99     1768.14    125.69 o 
  17   3   2      118.59      122.66     54.51 o 
  19   3   2     1849.41     1805.03    134.67 o 
  21   3   2        3.91       45.12     62.78 o 
  23   3   2     3927.62     4482.22    370.66 o 
  25   3   2       83.25       22.96    102.98 o 
  27   3   2      511.56      255.11    218.74 o 
 -28   4   2     1525.63     1483.00    192.08 o 
 -26   4   2     4470.87     4094.78    315.16 o 
 -24   4   2     1307.31     1295.04    182.44 o 
 -22   4   2        3.90       77.73     70.97 o 
 -20   4   2      320.57      295.99    156.12 o 
 -18   4   2     9386.33     9407.85    808.73 o 
 -16   4   2    17493.74    19393.54    983.50 o 
 -14   4   2     6650.20     6644.10    288.28 o 
 -12   4   2     3219.16     2840.39    191.30 o 
 -10   4   2      177.68      124.47     94.94 o 
  -8   4   2     3404.46     2760.75    182.21 o 
  -6   4   2    17343.08    16677.43    391.31 o 
  -4   4   2      306.96      228.70     65.74 o 
  -2   4   2    11909.15    12352.80    278.87 o 
   0   4   2     2208.93     2435.57     92.31 o 
   2   4   2     5266.23     5543.66    144.90 o 
   4   4   2     2572.60     2389.41    127.92 o 
   6   4   2     4016.88     3838.05    134.96 o 
   8   4   2     6524.36     6277.44    211.72 o 
  10   4   2     1422.97     1665.45    110.02 o 
  12   4   2     1098.38     1037.07     87.21 o 
  14   4   2     8381.27     8671.68    273.37 o 
  16   4   2    10060.16     9814.12    344.21 o 
  18   4   2    13937.09    15324.74    401.54 o 
  20   4   2      254.76      218.20     92.83 o 
  22   4   2       74.61       79.08     74.82 o 
  24   4   2     1072.21     1030.03    188.74 o 
  26   4   2     4626.53     5229.46    461.55 o 
 -27   5   2        1.81       52.48     71.78 o 
 -25   5   2     2882.40     2963.17    250.05 o 
 -23   5   2     6916.91     6370.15    346.46 o 
 -21   5   2    13866.74    13141.21    520.33 o 
 -19   5   2     3929.00     3814.35    518.07 o 
 -17   5   2     1811.46     1659.80    202.09 o 
 -15   5   2     3871.86     3403.27    264.21 o 
 -13   5   2    24435.45    25245.13   1705.43 o 
 -11   5   2    24556.72    23266.57   1387.86 o 
  -9   5   2    27697.31    27372.23    887.30 o 
  -7   5   2     9685.72     8864.91    307.98 o 
  -5   5   2       43.18      127.56     79.02 o 
  -3   5   2    24941.35    28324.19    708.65 o 
  -1   5   2     9515.73     9403.57    372.28 o 
   1   5   2     1715.41     2408.91    148.21 o 
   3   5   2    18605.94    18336.37    437.03 o 
   5   5   2     2505.17     2851.43    180.03 o 
   7   5   2      928.43      916.17    116.67 o 
   9   5   2    17382.32    17010.76    567.72 o 
  11   5   2     9230.86     9083.14    280.51 o 
  13   5   2     7948.16     7691.58    386.61 o 
  15   5   2     7069.90     7399.43    572.98 o 
  17   5   2      320.07      327.97     99.92 o 
  19   5   2     3234.66     3043.15    216.09 o 
  21   5   2    12980.72    10366.49    790.77 o 
  23   5   2    10323.81    10190.53    995.48 o 
  25   5   2     4818.21     4905.29    526.42 o 
  27   5   2       44.18      135.99    175.55 o 
 -26   6   2     3720.15     3758.20    290.25 o 
 -24   6   2     1645.51     1778.28    199.05 o 
 -22   6   2        2.76       54.64     93.23 o 
 -20   6   2     3440.24     3311.90    280.39 o 
 -18   6   2     8891.80     8500.32    389.88 o 
 -16   6   2       63.82       52.01     70.73 o 
 -14   6   2       44.57       48.13     84.68 o 
 -12   6   2     2213.03     2437.94    219.85 o 
 -10   6   2     1084.14     1151.37    152.72 o 
  -8   6   2     7740.77     8077.68    281.03 o 
  -6   6   2    23244.78    22450.01    747.50 o 
  -4   6   2    15841.72    15966.87    629.32 o 
  -2   6   2     8650.05     9032.46    455.68 o 
   0   6   2      888.58      871.54    152.88 o 
   2   6   2        8.66       51.08     95.45 o 
   4   6   2     7775.90     8200.84    480.55 o 
   6   6   2     2436.56     2202.77    170.55 o 
   8   6   2     6067.39     5942.89    238.78 o 
  10   6   2       39.74       84.74     71.16 o 
  12   6   2      734.01      832.49    123.10 o 
  14   6   2     3882.15     3548.41    262.44 o 
  16   6   2     3170.07     3244.32    213.55 o 
  18   6   2      613.95      623.79    147.62 o 
  20   6   2     3860.99     3285.95    289.99 o 
  22   6   2      369.98      260.29    176.53 o 
  24   6   2     1797.50     2031.65    272.39 o 
  26   6   2     8009.75     7646.17    752.86 o 
 -25   7   2      215.50      243.68    163.42 o 
 -23   7   2      503.32      437.58    165.95 o 
 -21   7   2     1946.94     1886.12    206.66 o 
 -19   7   2     1256.71     1227.23    172.28 o 
 -17   7   2        2.42       53.75     85.22 o 
 -15   7   2     1843.57     1989.23    238.15 o 
 -13   7   2        9.56       32.04    105.77 o 
 -11   7   2     2527.62     2384.29    228.33 o 
  -9   7   2     4564.67     4628.89    242.63 o 
  -7   7   2     1052.91     1061.71    144.01 o 
  -5   7   2     4672.78     4813.07    231.85 o 
  -3   7   2      581.62      657.23    156.72 o 
  -1   7   2      689.34      428.50    147.36 o 
   1   7   2       45.48       41.40     97.35 o 
   3   7   2        9.02       24.34     79.69 o 
   5   7   2      340.37      467.64    135.87 o 
   7   7   2     2971.44     3139.86    242.00 o 
   9   7   2      515.45      476.40    126.19 o 
  11   7   2      476.51      441.86    111.76 o 
  13   7   2      184.58      180.18    114.08 o 
  15   7   2      111.82      185.02    106.73 o 
  17   7   2     1123.08     1211.87    166.24 o 
  19   7   2     1228.97     1265.69    154.84 o 
  21   7   2     1168.95     1210.29    231.72 o 
  23   7   2     2949.27     2752.48    280.70 o 
 -24   8   2       50.72      104.85    114.13 o 
 -22   8   2      556.40      632.29    190.58 o 
 -20   8   2      113.84       94.78     91.55 o 
 -18   8   2     2374.68     2318.37    217.96 o 
 -16   8   2      823.26      799.04    167.04 o 
 -14   8   2        8.54       31.10     72.71 o 
 -12   8   2     3135.00     3283.12    277.85 o 
 -10   8   2      224.15      365.10    177.88 o 
  -8   8   2       54.79       56.06     69.17 o 
  -6   8   2      634.43      670.08    192.20 o 
  -4   8   2     1221.45     1150.63    173.54 o 
  -2   8   2    13483.15    13159.43    488.32 o 
   0   8   2     1087.95     1192.53    191.32 o 
   2   8   2     5629.32     5892.55    283.33 o 
   4   8   2     7665.34     7424.81    452.18 o 
   6   8   2      261.81      286.05    163.13 o 
   8   8   2     3701.76     4207.19    295.81 o 
  10   8   2        7.67       55.33     96.31 o 
  12   8   2      893.96     1069.17    165.56 o 
  14   8   2      219.64      393.58    129.51 o 
  16   8   2       64.01       55.41     85.57 o 
  18   8   2     4346.79     4179.29    272.39 o 
  20   8   2      107.24      142.29    171.23 o 
  22   8   2       85.30       97.87    148.43 o 
 -21   9   2     2584.80     2275.19    258.19 o 
 -19   9   2       49.65      123.70    122.90 o 
 -17   9   2      255.82      153.77    171.99 o 
 -15   9   2      247.21      147.59    123.57 o 
 -13   9   2     2854.08     3041.02    355.59 o 
 -11   9   2     5702.57     6157.92    394.65 o 
  -9   9   2      121.24       60.85     90.36 o 
  -7   9   2      314.55      271.59    157.29 o 
  -5   9   2    19039.51    20316.76    697.22 o 
  -3   9   2     2581.47     2502.25    236.80 o 
  -1   9   2     4020.12     4582.56    296.41 o 
   1   9   2     4576.92     4896.21    269.73 o 
   3   9   2     4462.78     4462.61    274.06 o 
   5   9   2    16914.05    17141.09    886.09 o 
   7   9   2    14974.82    15780.54   1095.34 o 
   9   9   2      117.45      121.23    128.41 o 
  11   9   2      250.69      332.54    122.74 o 
  13   9   2     7629.16     8296.37    455.16 o 
  15   9   2      212.86      246.36    114.15 o 
  17   9   2     2566.05     2596.19    215.26 o 
  19   9   2     1176.99     1272.44    255.40 o 
  21   9   2     1835.52     1748.29    312.36 o 
 -20  10   2     1444.82     1336.90    231.38 o 
 -18  10   2     3013.14     3492.18    300.53 o 
 -16  10   2    11984.87    13684.56    785.20 o 
 -14  10   2     9596.17    10091.17    509.44 o 
 -12  10   2     1710.91     1667.04    240.29 o 
 -10  10   2     3548.39     3311.56    257.67 o 
  -8  10   2      301.97      367.54    189.17 o 
  -6  10   2     4112.75     4546.26    292.99 o 
  -4  10   2     2930.57     2849.86    320.54 o 
  -2  10   2     1169.42     1001.99    214.59 o 
   0  10   2      638.02      639.74    197.27 o 
   2  10   2     1119.50     1124.38    206.34 o 
   4  10   2     1703.00     1560.98    191.32 o 
   6  10   2     4496.82     4400.48    274.21 o 
   8  10   2      146.73       48.07    109.39 o 
  10  10   2      413.65      457.17    190.39 o 
  12  10   2       10.89       57.71    112.46 o 
  14  10   2     5678.48     5831.74    396.65 o 
  16  10   2    13101.99    12605.86    657.46 o 
  18  10   2     5687.87     5365.12    418.49 o 
 -17  11   2       15.64       56.19     83.70 o 
 -15  11   2     4673.35     4994.22    334.48 o 
 -13  11   2     4133.78     4030.77    365.12 o 
 -11  11   2    11892.43    11862.13    677.17 o 
  -9  11   2     6157.18     5957.70    364.65 o 
  -7  11   2      593.62      541.13    181.29 o 
  -5  11   2      688.89      769.37    208.99 o 
  -3  11   2      301.29      270.34    166.37 o 
  -1  11   2     5092.33     5500.44    379.20 o 
   1  11   2     5588.15     5021.60    367.85 o 
   3  11   2     1791.99     1961.55    221.80 o 
   5  11   2      355.05      459.25    179.63 o 
   7  11   2      484.86      385.22    176.26 o 
   9  11   2     1331.51     1418.18    187.43 o 
  11  11   2     5851.42     5413.85    393.73 o 
  13  11   2     3113.96     3105.89    277.57 o 
  15  11   2      745.30      683.19    196.46 o 
 -12  12   2       45.75      102.40    110.89 o 
 -10  12   2      380.04      458.15    206.29 o 
  -8  12   2       11.71       18.88    109.00 o 
  -6  12   2      212.98      228.28    181.00 o 
  -4  12   2     1342.93     1146.29    193.66 o 
  -2  12   2     2306.97     2165.74    277.39 o 
   0  12   2        2.39       47.92    134.91 o 
   2  12   2      140.85      145.85    141.99 o 
   4  12   2     1377.78     1300.09    209.88 o 
   6  12   2        5.80       67.08    122.46 o 
   8  12   2      150.90       64.76    106.77 o 
  10  12   2      884.06      725.63    260.57 o 
  12  12   2      237.23      270.75    211.09 o 
  -7  13   2      190.69      232.13    172.29 o 
  -5  13   2      284.11      307.15    233.38 o 
  -3  13   2      734.41      467.85    250.22 o 
  -1  13   2      126.98       86.09    138.33 o 
   1  13   2        2.54       26.64     84.42 o 
   3  13   2      929.60      756.88    235.70 o 
   5  13   2      458.39      332.51    199.04 o 
   7  13   2      150.57      182.04    224.19 o 
 -29   1   3     2677.76     2467.08    223.79 o 
 -27   1   3     2867.48     3349.20    303.74 o 
 -25   1   3     1399.84     1287.39    162.18 o 
 -23   1   3      464.27      451.32    136.50 o 
 -21   1   3     1327.54     1471.28    166.22 o 
 -19   1   3     8141.84     8464.76    615.42 o 
 -17   1   3     5928.98     5588.10    234.37 o 
 -15   1   3       66.22       20.43     73.61 o 
 -13   1   3      142.55      215.10     98.16 o 
 -11   1   3    11825.36    12362.26    273.56 o 
  -9   1   3     1319.92     1076.72     68.71 o 
  -7   1   3       17.30        6.47     28.95 o 
  -5   1   3     2774.04     2451.15     87.83 o 
  -3   1   3     7173.30     7548.85    269.55 o 
  -1   1   3      551.90      510.92     49.79 o 
   5   1   3      602.32      629.86     56.64 o 
   7   1   3        6.66        4.50     30.58 o 
   9   1   3     1571.06     1357.63    101.33 o 
  11   1   3    13981.63    13449.61    379.00 o 
  13   1   3      840.34      796.05     59.47 o 
  15   1   3     1627.48     1403.36     86.21 o 
  17   1   3     3021.19     3195.94    222.93 o 
  19   1   3     1410.18     1426.03     93.69 o 
  21   1   3      642.65      641.64    100.99 o 
  23   1   3       10.00       26.66     41.52 o 
  25   1   3     2426.94     2252.73    363.76 o 
  27   1   3     1200.66     1517.16    354.31 o 
 -28   2   3     1269.36     1044.28    182.49 o 
 -26   2   3     4968.52     4974.91    338.85 o 
 -24   2   3     7277.61     6927.93    499.99 o 
 -22   2   3      982.15     1066.53    156.97 o 
 -20   2   3    12500.53    11197.13    503.62 o 
 -18   2   3     3356.98     3552.45    444.96 o 
 -16   2   3     4889.82     5011.19    400.66 o 
 -14   2   3    31881.45    32606.12    900.25 o 
 -12   2   3     9690.68     8831.79    327.08 o 
 -10   2   3     8672.27     9026.52    256.16 o 
  -8   2   3     2681.98     2650.11    131.96 o 
  -6   2   3      198.49      149.46     41.20 o 
  -4   2   3     7258.82     6441.17    139.88 o 
  -2   2   3     2408.72     2864.42    117.24 o 
   0   2   3     1794.21     1497.45     68.80 o 
   2   2   3    17481.04    19255.46    483.11 o 
   4   2   3      599.85      607.81     44.73 o 
   6   2   3    19352.80    17890.49    417.42 o 
   8   2   3    13149.53    13554.23    326.55 o 
  10   2   3    27631.64    27309.21    818.44 o 
  12   2   3      228.73      110.41     37.52 o 
  14   2   3     1489.91     1809.54     97.25 o 
  16   2   3    10579.72    11468.16    437.45 o 
  18   2   3    25742.37    27050.45    946.83 o 
  20   2   3    12384.28    12348.53    600.39 o 
  22   2   3     3023.11     2659.11    320.35 o 
  24   2   3        2.32       48.33     62.95 o 
  26   2   3       20.93      107.65    178.51 o 
  28   2   3      951.28     1290.34    295.98 o 
 -27   3   3     1246.34     1273.09    178.19 o 
 -25   3   3      230.15      284.75    135.67 o 
 -23   3   3     7393.71     7047.05    423.94 o 
 -21   3   3     4136.64     4511.08    333.10 o 
 -19   3   3    15917.16    17930.38    539.86 o 
 -17   3   3    19114.26    18354.24   1173.50 o 
 -15   3   3     5860.92     6358.95    327.53 o 
 -13   3   3      210.99      274.65    110.86 o 
 -11   3   3     6469.89     6228.53    246.25 o 
  -9   3   3    54384.54    54316.73   1987.71 o 
  -7   3   3    54563.51    52315.77   2963.16 o 
  -5   3   3     1828.57     2210.23     86.24 o 
  -3   3   3     7319.46     7437.98    207.34 o 
  -1   3   3    13947.31    15137.75    251.95 o 
   1   3   3      416.61      634.79     61.84 o 
   3   3   3      346.95      244.89     42.82 o 
   5   3   3     4355.15     4092.93    181.29 o 
   7   3   3     3411.49     3167.00    141.74 o 
   9   3   3      841.36      915.65     67.52 o 
  11   3   3     6113.14     6182.73    378.28 o 
  13   3   3    12370.41    10531.93    465.66 o 
  15   3   3    20739.17    22674.00    756.82 o 
  17   3   3    15792.60    15978.96    626.26 o 
  19   3   3     2396.60     2051.86    257.51 o 
  21   3   3     3386.15     2517.81    384.67 o 
  23   3   3      649.72      663.92    231.72 o 
  25   3   3     1323.57     1680.33    196.39 o 
  27   3   3     1379.20     1353.35    301.83 o 
 -28   4   3      956.28      940.23    185.40 o 
 -26   4   3      942.33     1066.30    173.59 o 
 -24   4   3     4210.70     3956.33    370.86 o 
 -22   4   3     5458.58     5406.70    342.38 o 
 -20   4   3     5089.34     4468.70    274.98 o 
 -18   4   3     7899.29     8158.68    322.30 o 
 -16   4   3     3854.89     3963.83    249.18 o 
 -14   4   3    10968.86     9462.06    358.48 o 
 -12   4   3     3477.37     3474.65    217.47 o 
 -10   4   3     8321.97     8091.09    415.64 o 
  -8   4   3     2507.19     2636.56    151.46 o 
  -6   4   3     1816.63     1511.69    121.88 o 
  -4   4   3     2029.07     2080.73    118.07 o 
  -2   4   3     3125.53     3759.85    144.28 o 
   0   4   3     2101.70     2338.42    116.33 o 
   2   4   3     2357.70     2824.56    133.70 o 
   4   4   3     8146.59     8475.11    334.14 o 
   6   4   3    10363.72    10113.71    301.57 o 
   8   4   3     7067.44     6938.52    212.20 o 
  10   4   3    48913.70    49609.22   2734.77 o 
  12   4   3     1716.88     1690.46    117.65 o 
  14   4   3        6.81       27.18     37.10 o 
  16   4   3     2587.46     2601.33    180.44 o 
  18   4   3     4695.17     4602.04    189.59 o 
  20   4   3    18920.84    17315.12   1267.00 o 
  22   4   3     1250.11     1351.09    202.02 o 
  24   4   3     1346.82     1307.42    222.38 o 
  26   4   3       10.26       67.51    156.77 o 
 -27   5   3      224.94       69.31     94.65 o 
 -25   5   3      397.51      420.21    153.84 o 
 -23   5   3     2029.31     1892.03    179.17 o 
 -21   5   3     3286.14     3037.38    278.50 o 
 -19   5   3      562.66      713.36    137.83 o 
 -17   5   3       54.78       69.33     79.44 o 
 -15   5   3        3.57       25.94     67.93 o 
 -13   5   3      292.62      287.37     94.34 o 
 -11   5   3     2067.58     2400.30    218.71 o 
  -9   5   3      147.41      176.82    100.10 o 
  -7   5   3     1348.80     1249.51    122.06 o 
  -5   5   3     1733.52     2145.10    144.08 o 
  -3   5   3    13211.49    15252.92    379.04 o 
  -1   5   3    16158.26    18900.99    557.64 o 
   1   5   3     3013.34     3101.68    170.15 o 
   3   5   3     3387.97     3782.93    147.68 o 
   5   5   3      375.59      413.00     97.77 o 
   7   5   3     9101.65    10399.15    474.93 o 
   9   5   3     1637.73     1642.73    125.87 o 
  11   5   3      394.65      366.96     68.13 o 
  13   5   3     1653.13     1808.74    176.31 o 
  15   5   3      823.75      724.18    103.54 o 
  17   5   3      549.63      422.00     83.77 o 
  19   5   3      621.09      481.93    111.04 o 
  21   5   3     1050.94      950.46    198.13 o 
  23   5   3      986.88      829.59    216.11 o 
  25   5   3       43.60       91.95    102.68 o 
 -26   6   3      287.76      327.86    185.22 o 
 -24   6   3      786.85      761.76    191.78 o 
 -22   6   3     1134.24     1266.33    169.08 o 
 -20   6   3     2528.15     2886.03    234.92 o 
 -18   6   3       49.09       72.63     86.31 o 
 -16   6   3     1625.25     1553.88    179.03 o 
 -14   6   3      159.26      153.99    121.60 o 
 -12   6   3        9.27       77.07     84.08 o 
 -10   6   3     3401.71     3254.96    240.03 o 
  -8   6   3      686.98      685.76    179.23 o 
  -6   6   3       80.58      162.61    118.96 o 
  -4   6   3     4086.80     3966.77    242.63 o 
  -2   6   3    11191.19    12349.98    465.68 o 
   0   6   3       22.73       46.47     76.29 o 
   2   6   3     1686.11     1848.06    167.44 o 
   4   6   3     1370.79     1471.27    150.94 o 
   6   6   3     1908.88     1807.57    167.07 o 
   8   6   3     2136.61     1875.72    138.79 o 
  10   6   3     5095.06     5440.51    335.14 o 
  12   6   3     3010.63     2988.55    215.81 o 
  14   6   3     1309.17     1286.41    115.45 o 
  16   6   3    15485.91    14837.54   1237.32 o 
  18   6   3       32.64       49.07     54.87 o 
  20   6   3     1632.08     1320.46    240.20 o 
  22   6   3      888.26      921.88    212.60 o 
  24   6   3      980.88      866.05    214.69 o 
 -25   7   3      360.32      514.75    187.65 o 
 -23   7   3     3852.98     3674.38    268.53 o 
 -21   7   3     6539.55     6722.47    435.62 o 
 -19   7   3     9126.23     9918.00    532.61 o 
 -17   7   3      431.42      509.77    164.89 o 
 -15   7   3     3679.19     4494.98    264.98 o 
 -13   7   3      785.32      740.30    166.71 o 
 -11   7   3    10704.66    10877.03    439.08 o 
  -9   7   3     6927.78     7274.67    321.60 o 
  -7   7   3     5171.12     5070.82    267.53 o 
  -5   7   3    10321.02     9704.46    632.30 o 
  -3   7   3     7556.09     8636.71    438.57 o 
  -1   7   3      784.45      743.62    135.69 o 
   1   7   3     6641.23     6747.29    262.59 o 
   3   7   3    13096.00    13042.90    534.45 o 
   5   7   3     2448.18     2475.97    228.26 o 
   7   7   3       92.08       77.71     55.35 o 
   9   7   3       52.89       58.18     66.11 o 
  11   7   3     2043.47     1947.41    187.14 o 
  13   7   3    19479.64    19843.41   1444.66 o 
  15   7   3     4342.50     4357.04    228.26 o 
  17   7   3     1341.87     1255.34    156.07 o 
  19   7   3      129.13      148.89    128.42 o 
  21   7   3     1627.11     1244.26    200.71 o 
  23   7   3     3060.48     2958.67    280.76 o 
 -22   8   3     3591.77     3593.62    259.82 o 
 -20   8   3     1223.65     1015.51    224.65 o 
 -18   8   3     1537.25     1540.06    198.27 o 
 -16   8   3     5328.25     5117.80    298.95 o 
 -14   8   3     8221.34     8990.77    411.40 o 
 -12   8   3    11145.74    11030.42    443.09 o 
 -10   8   3     5142.10     5462.20    268.90 o 
  -8   8   3      550.85      561.65    160.45 o 
  -6   8   3     2269.43     2179.64    214.91 o 
  -4   8   3    19349.91    20380.32    647.24 o 
  -2   8   3    19870.26    21715.11    711.19 o 
   0   8   3      403.43      491.09    130.83 o 
   2   8   3       71.09      123.44    125.77 o 
   4   8   3      260.19      208.11    129.53 o 
   6   8   3    17045.50    17785.34   1093.41 o 
   8   8   3    13990.17    14229.94    833.86 o 
  10   8   3     4578.02     4704.24    261.04 o 
  12   8   3     1585.55     1642.74    181.42 o 
  14   8   3     1348.34     1326.23    230.04 o 
  16   8   3      368.30      359.38    146.93 o 
  18   8   3     3785.90     3742.95    327.23 o 
  20   8   3     7104.29     8039.06    557.39 o 
  22   8   3     9949.64     8968.49    552.78 o 
 -21   9   3     1605.03     1468.93    213.49 o 
 -19   9   3     6583.67     6626.16    434.13 o 
 -17   9   3     6418.32     5972.09    398.08 o 
 -15   9   3     1761.98     1915.20    209.88 o 
 -13   9   3      969.18      899.23    213.81 o 
 -11   9   3     1351.88     1487.71    169.35 o 
  -9   9   3      675.11      910.94    190.55 o 
  -7   9   3      269.42      278.67    137.51 o 
  -5   9   3     9100.29    10095.87    667.54 o 
  -3   9   3       19.93        0.67    136.64 o 
  -1   9   3      649.49      789.05    183.27 o 
   1   9   3     1280.40     1334.02    246.32 o 
   3   9   3      451.86      446.48    184.82 o 
   5   9   3    19894.97    19964.72    848.06 o 
   7   9   3     4700.96     4649.07    290.21 o 
   9   9   3      317.81      378.60    125.54 o 
  11   9   3     3812.79     3841.78    266.05 o 
  13   9   3     6160.15     6172.85    398.48 o 
  15   9   3    14139.29    13349.78    588.33 o 
  17   9   3     2419.36     2199.48    258.60 o 
  19   9   3       10.29       67.30    112.89 o 
  21   9   3      192.56      251.65    218.68 o 
 -18  10   3      238.96      251.68    152.90 o 
 -16  10   3     1373.84     1307.42    210.75 o 
 -14  10   3     1138.30     1149.71    213.37 o 
 -12  10   3     1947.09     1628.20    233.23 o 
 -10  10   3      387.13      319.50    120.06 o 
  -8  10   3       28.42       53.82    109.52 o 
  -6  10   3      112.84       58.40     96.46 o 
  -4  10   3      119.65      113.16    134.82 o 
  -2  10   3     1957.30     1893.32    250.68 o 
   0  10   3       18.23       41.81     93.12 o 
   2  10   3      957.18      852.21    221.04 o 
   4  10   3     1086.47     1102.95    217.33 o 
   6  10   3       14.41       50.19     93.95 o 
   8  10   3     1134.49      969.59    181.16 o 
  10  10   3      609.72      627.01    173.22 o 
  12  10   3       74.25       64.23     69.51 o 
  14  10   3      136.03      100.51     95.51 o 
  16  10   3      811.17      701.78    195.17 o 
  18  10   3     3710.34     4118.98    378.34 o 
 -17  11   3      359.02      365.24    210.69 o 
 -15  11   3      216.56      180.82    136.16 o 
 -13  11   3       53.33       70.25     81.20 o 
 -11  11   3      718.00      643.16    188.42 o 
  -9  11   3     1236.18     1216.48    260.08 o 
  -7  11   3     3977.25     3821.95    298.95 o 
  -5  11   3     7783.79     6929.95    432.58 o 
  -3  11   3     3373.01     3143.46    259.80 o 
  -1  11   3     2197.85     1983.38    233.02 o 
   1  11   3     4462.42     4715.66    346.13 o 
   3  11   3     2089.03     2073.37    245.50 o 
   5  11   3     6027.47     5604.23    342.15 o 
   7  11   3      171.96      182.34    121.61 o 
   9  11   3      122.29       74.99     98.37 o 
  11  11   3      846.15     1105.34    213.34 o 
  13  11   3     2289.44     2113.32    227.01 o 
  15  11   3      312.92      297.23    179.70 o 
 -12  12   3     5545.59     5789.49    380.57 o 
 -10  12   3     1320.01     1387.13    230.63 o 
  -8  12   3      551.95      338.58    173.92 o 
  -6  12   3     1036.14     1270.28    220.88 o 
  -4  12   3     2913.28     3153.68    296.31 o 
  -2  12   3     5886.96     6129.35    434.02 o 
   0  12   3     2344.33     2635.77    258.53 o 
   2  12   3       44.26       85.61    127.52 o 
   4  12   3      145.82      174.69    131.11 o 
   6  12   3       20.34       71.72    121.11 o 
   8  12   3      118.81      148.28    121.55 o 
  10  12   3     4343.61     3978.25    323.37 o 
  12  12   3     1605.27     1415.30    202.55 o 
  -7  13   3     2426.32     2348.90    259.30 o 
  -5  13   3     1804.58     2405.94    258.83 o 
  -3  13   3        4.59      118.42    118.36 o 
  -1  13   3      911.11      771.60    224.27 o 
   1  13   3     8747.62     9694.20    519.82 o 
   3  13   3     9662.16     9912.38    647.92 o 
   5  13   3     4511.47     4678.90    372.05 o 
 -28   0   4        1.17      125.92    122.84 o 
 -26   0   4     1098.31     1314.80    238.34 o 
 -24   0   4    17140.18    21701.33   1211.14 o 
 -22   0   4    14021.26    15686.67    657.35 o 
 -20   0   4      933.93      956.43    222.53 o 
 -18   0   4     1517.13     1364.88    207.28 o 
 -16   0   4      303.46      338.49    129.87 o 
 -14   0   4     4646.34     4695.21    334.33 o 
 -12   0   4      151.94       80.57     66.12 o 
 -10   0   4    11692.97    10901.00    790.17 o 
  -8   0   4     6777.80     6294.94    579.85 o 
  -6   0   4    10697.79    10098.21    189.61 o 
  -4   0   4      173.77       98.00     39.04 o 
   4   0   4      275.95      307.12     52.44 o 
   6   0   4     2526.31     2394.94    184.31 o 
   8   0   4     8214.77     8272.36    514.71 o 
  10   0   4    19016.84    16521.50   1279.69 o 
  12   0   4    30767.76    32572.59   2014.79 o 
  14   0   4     6264.41     5977.56    168.58 o 
  16   0   4    14095.11    15126.94    689.11 o 
  18   0   4     4399.65     4402.37    180.51 o 
  20   0   4     8318.33     7815.98    412.78 o 
  22   0   4       44.11       23.74    126.09 o 
  24   0   4      324.35      330.75    303.01 o 
  26   0   4     3524.78     4827.89    654.50 o 
  28   0   4      749.41      713.86    424.46 o 
 -29   1   4     1202.61     1078.93    203.85 o 
 -27   1   4    12599.36    14849.58   1105.98 o 
 -25   1   4     4642.67     4892.13    294.51 o 
 -23   1   4     1542.94     1382.85    187.56 o 
 -21   1   4      149.34      127.25     86.73 o 
 -19   1   4       28.41       67.30     76.23 o 
 -17   1   4    14123.70    14068.29    892.75 o 
 -15   1   4    19178.49    18059.59    816.91 o 
 -13   1   4      525.97      525.19     77.42 o 
 -11   1   4     2555.85     2740.28    165.10 o 
  -9   1   4     4664.96     5131.96    282.67 o 
  -7   1   4     7491.10     7034.91    153.05 o 
  -5   1   4     5986.12     5847.91    173.13 o 
  -3   1   4     1981.76     1894.35     79.94 o 
  -1   1   4      368.05      257.40     71.75 o 
   1   1   4    10547.40    10022.56    242.04 o 
   3   1   4    28636.80    22918.50    659.94 o 
   5   1   4    13132.12    12986.99    355.84 o 
   7   1   4    16045.73    16760.82    554.16 o 
   9   1   4     3403.06     3219.17    170.85 o 
  11   1   4      406.04      329.71     73.04 o 
  13   1   4      124.23      233.48     69.34 o 
  15   1   4     1490.96     1261.76    117.75 o 
  17   1   4    25037.18    26402.27   1180.84 o 
  19   1   4     6486.77     6177.87    245.82 o 
  21   1   4      381.73      304.03    118.86 o 
  23   1   4     1860.49     1794.44    257.97 o 
  25   1   4     3141.04     2812.87    392.28 o 
  27   1   4     2286.50     2314.49    348.59 o 
 -28   2   4      310.82      261.10    130.85 o 
 -26   2   4      926.70      790.16    177.67 o 
 -24   2   4     2762.54     2965.52    307.31 o 
 -22   2   4     1712.20     1734.67    226.18 o 
 -20   2   4      970.93      874.60    138.92 o 
 -18   2   4     9035.10     8518.81    370.00 o 
 -16   2   4      391.63      350.66    105.97 o 
 -14   2   4       17.21       19.88     74.01 o 
 -12   2   4     1027.53      939.68     91.59 o 
 -10   2   4     1330.87     1574.66     91.97 o 
  -8   2   4      246.55      201.66     54.83 o 
  -6   2   4     5252.44     5097.59    186.21 o 
  -4   2   4      228.12      294.47     36.93 o 
  -2   2   4      326.39      445.35     46.74 o 
   0   2   4       58.66      106.59     35.07 o 
   2   2   4     2531.26     2473.65    141.09 o 
   4   2   4      834.65      857.98     47.71 o 
   6   2   4      939.00     1016.13     66.40 o 
   8   2   4     1650.95     1524.13    120.09 o 
  10   2   4     8424.48     7885.35    396.38 o 
  12   2   4     2282.06     2067.72    143.12 o 
  14   2   4     3031.26     2796.02    327.22 o 
  16   2   4      677.73      549.28     97.99 o 
  18   2   4     1300.49     1261.59    138.55 o 
  20   2   4     5585.37     4834.59    297.31 o 
  22   2   4       76.60      107.00     72.07 o 
  24   2   4       11.95       33.09    136.90 o 
  26   2   4      797.47     1064.05    289.27 o 
 -27   3   4      159.95      192.50     97.12 o 
 -25   3   4       62.61       53.60     75.74 o 
 -23   3   4    14778.92    14941.05    795.08 o 
 -21   3   4     2054.25     1927.45    192.18 o 
 -19   3   4    12085.09     9833.20    570.45 o 
 -17   3   4     4638.29     4262.84    308.03 o 
 -15   3   4     1885.60     2028.51    193.88 o 
 -13   3   4     3166.28     3008.67    190.02 o 
 -11   3   4      662.75      663.57     90.41 o 
  -9   3   4     1248.45     1264.16    104.19 o 
  -7   3   4      788.16      805.75     76.91 o 
  -5   3   4     7841.58     8202.04    281.01 o 
  -3   3   4      644.31      739.69     63.37 o 
  -1   3   4    12208.33    12533.03    276.13 o 
   1   3   4      935.70      868.48     63.22 o 
   3   3   4      263.45      301.09     57.48 o 
   5   3   4     1070.78     1055.98     70.25 o 
   7   3   4     2488.68     2417.62    161.88 o 
   9   3   4     1344.23     1410.68     70.81 o 
  11   3   4       57.26       61.89     19.87 o 
  13   3   4     2647.67     2609.79    197.13 o 
  15   3   4     3575.20     3988.07    769.42 o 
  17   3   4      650.43      698.91    155.50 o 
  19   3   4        7.53       38.87     82.54 o 
  21   3   4    13772.64    13664.68    953.86 o 
  23   3   4     6369.92     5998.78    355.52 o 
  25   3   4     5042.10     5289.40    503.27 o 
  27   3   4     1603.63     1706.83    374.54 o 
 -26   4   4      246.06      206.31    119.62 o 
 -24   4   4      793.39      956.04    172.78 o 
 -22   4   4     2510.49     2398.63    192.36 o 
 -20   4   4     4123.58     3698.56    255.12 o 
 -18   4   4     9974.63    10965.39    413.62 o 
 -16   4   4       84.49       85.68     75.37 o 
 -14   4   4      629.94      662.38    114.51 o 
 -12   4   4     5967.86     5227.98    207.05 o 
 -10   4   4     2379.15     1941.76    131.82 o 
  -8   4   4    17484.54    18346.32    596.53 o 
  -6   4   4     4735.25     4946.38    259.35 o 
  -4   4   4     6683.18     7275.17    246.21 o 
  -2   4   4    17347.75    17368.55    407.79 o 
   0   4   4     2154.16     2068.36    121.23 o 
   2   4   4     2165.26     2122.48    132.64 o 
   4   4   4     7281.96     7867.87    362.18 o 
   6   4   4     7017.47     7063.83    223.95 o 
   8   4   4    13847.97    12785.99    679.11 o 
  10   4   4    27948.44    29277.03    497.88 o 
  12   4   4    18793.48    18285.43    975.20 o 
  14   4   4     2523.24     2179.64    158.74 o 
  16   4   4      458.21      499.37     68.53 o 
  18   4   4      473.49      508.17    148.49 o 
  20   4   4     9030.52     8839.36    696.50 o 
  22   4   4     6581.48     6903.71    655.56 o 
  24   4   4      732.68      852.02    263.04 o 
  26   4   4        7.29       37.22    173.21 o 
 -27   5   4     3555.75     2949.31    250.83 o 
 -25   5   4     8030.15     7397.52    561.23 o 
 -23   5   4      841.48      888.09    152.57 o 
 -21   5   4      412.09      342.58    154.26 o 
 -19   5   4     5020.93     4795.76    248.82 o 
 -17   5   4     2322.22     2529.53    212.75 o 
 -15   5   4     4875.22     4525.25    238.85 o 
 -13   5   4     1829.72     1665.94    174.72 o 
 -11   5   4     1856.61     1653.72    184.06 o 
  -9   5   4     6690.62     6888.69    388.90 o 
  -7   5   4    10257.38     9992.83    275.45 o 
  -5   5   4     2697.94     2254.65    143.63 o 
  -3   5   4    17348.64    17717.80    455.04 o 
  -1   5   4       49.73       44.62     46.32 o 
   1   5   4        2.08       27.11     44.16 o 
   3   5   4     7914.22     7863.26    364.93 o 
   5   5   4    40455.20    38797.27   1173.87 o 
   7   5   4    17479.27    17871.13    576.16 o 
   9   5   4     7140.44     7020.67    445.01 o 
  11   5   4      920.05      821.89     76.36 o 
  13   5   4      469.97      448.55     72.37 o 
  15   5   4     5097.75     4647.21    402.53 o 
  17   5   4     6423.45     6223.07    221.86 o 
  19   5   4     1805.67     1918.39    284.87 o 
  21   5   4      790.53      916.64    238.11 o 
  23   5   4     1648.53     1431.39    239.05 o 
  25   5   4      555.68      646.24    296.05 o 
 -26   6   4     1497.32     1563.61    250.81 o 
 -24   6   4     4981.38     4288.72    357.62 o 
 -22   6   4    13476.25    14647.45    908.89 o 
 -20   6   4    10190.95    10721.25    565.69 o 
 -18   6   4     1304.17     1153.81    180.95 o 
 -16   6   4      974.38      965.18    173.55 o 
 -14   6   4        9.57       56.53     67.26 o 
 -12   6   4     9543.56    10460.00    774.24 o 
 -10   6   4      911.43      993.67    146.88 o 
  -8   6   4      859.47      650.24    139.17 o 
  -6   6   4      346.12      276.75    104.31 o 
  -4   6   4      195.54      293.10    136.74 o 
  -2   6   4    17835.13    18862.58    679.06 o 
   0   6   4     3681.55     3239.90    222.43 o 
   2   6   4     4038.70     4022.70    233.54 o 
   4   6   4     1278.83     1266.11    149.74 o 
   6   6   4        7.70       49.37     56.99 o 
   8   6   4     5925.54     5427.35    193.30 o 
  10   6   4     7560.48     6656.91    370.98 o 
  12   6   4    13497.19    13497.95    778.76 o 
  14   6   4     6758.57     7251.52    538.65 o 
  16   6   4      609.71      615.02    113.27 o 
  18   6   4     2183.17     2073.56    281.45 o 
  20   6   4      112.33       91.82    119.97 o 
  22   6   4     4676.73     4532.93    534.73 o 
  24   6   4     4950.87     5047.16    400.59 o 
 -23   7   4      183.08      252.26    164.40 o 
 -21   7   4      398.55      235.64    112.51 o 
 -19   7   4      463.08      479.54    172.21 o 
 -17   7   4       90.39       78.88     89.55 o 
 -15   7   4    13258.90    12054.21    575.03 o 
 -13   7   4      252.17      256.00    153.38 o 
 -11   7   4     6799.22     7239.19    314.53 o 
  -9   7   4     1785.89     1761.93    183.67 o 
  -7   7   4       40.25       39.16     82.67 o 
  -5   7   4     1132.80     1248.85    165.01 o 
  -3   7   4       39.97       36.87     61.00 o 
  -1   7   4       31.53       54.58     59.03 o 
   1   7   4      103.76       73.39     81.89 o 
   3   7   4     2638.12     2727.52    225.82 o 
   5   7   4     7140.77     6956.99    303.89 o 
   7   7   4     5148.42     4965.57    345.77 o 
   9   7   4      233.91      158.05     84.34 o 
  11   7   4        1.49       11.15     78.89 o 
  13   7   4     9777.83    10059.97    703.48 o 
  15   7   4     3490.06     3828.92    392.43 o 
  17   7   4      428.14      380.71    180.96 o 
  19   7   4     1479.01     1202.54    190.60 o 
  21   7   4      388.84      179.14    180.02 o 
  23   7   4      229.96      284.25    172.34 o 
 -22   8   4      187.35      147.26    117.89 o 
 -20   8   4      847.61      550.03    198.47 o 
 -18   8   4      138.20      133.83    113.48 o 
 -16   8   4     3280.70     3098.82    264.94 o 
 -14   8   4      283.92      221.47    106.57 o 
 -12   8   4     1326.48     1380.28    182.95 o 
 -10   8   4       13.92       38.75     72.93 o 
  -8   8   4      558.25      516.78    131.58 o 
  -6   8   4     3795.53     3703.30    253.70 o 
  -4   8   4    10528.67    11214.63    489.12 o 
  -2   8   4      512.46      384.94    231.52 o 
   0   8   4     1691.37     1925.17    210.11 o 
   2   8   4       61.99       76.75    105.34 o 
   4   8   4      780.09      704.15    148.39 o 
   6   8   4     4889.82     4770.55    256.63 o 
   8   8   4     5756.69     5916.17    305.03 o 
  10   8   4      673.69      715.34    140.90 o 
  12   8   4       32.27       19.43    108.44 o 
  14   8   4       23.43       42.40     47.22 o 
  16   8   4     2270.92     2135.04    235.34 o 
  18   8   4     1582.97     1602.94    228.81 o 
  20   8   4       27.45      116.27    124.35 o 
  22   8   4     1474.06     1419.42    231.87 o 
 -21   9   4        3.32      115.32    109.51 o 
 -19   9   4     1469.26     1705.29    212.12 o 
 -17   9   4     1704.35     1983.37    216.70 o 
 -15   9   4     3530.82     3621.60    272.49 o 
 -13   9   4     1241.85     1441.48    208.35 o 
 -11   9   4      229.20      193.20    142.56 o 
  -9   9   4        8.68       25.50     91.70 o 
  -7   9   4     1263.47     1399.47    207.11 o 
  -5   9   4     4314.27     3924.44    392.00 o 
  -3   9   4    10121.03    10559.34    705.56 o 
  -1   9   4        8.45       20.45     96.43 o 
   1   9   4       48.62       47.65    100.51 o 
   3   9   4     2111.96     1945.00    225.85 o 
   5   9   4     7922.49     7578.34    354.54 o 
   7   9   4      774.82      743.20    226.29 o 
   9   9   4        5.02       41.46     68.10 o 
  11   9   4      260.79      274.75    112.07 o 
  13   9   4      459.61      400.04    132.45 o 
  15   9   4      631.30      692.14    150.82 o 
  17   9   4     2613.62     2346.64    323.87 o 
  19   9   4     1890.82     2043.05    261.23 o 
 -18  10   4     2235.54     2650.23    277.71 o 
 -16  10   4      225.56      286.28    157.22 o 
 -14  10   4     2552.79     2602.74    223.10 o 
 -12  10   4     9000.06     9328.40    464.35 o 
 -10  10   4     6565.60     6479.96    408.50 o 
  -8  10   4       42.64       33.88     77.30 o 
  -6  10   4      362.76      285.55    164.42 o 
  -4  10   4     2026.60     2079.00    259.19 o 
  -2  10   4     2757.81     2550.43    296.21 o 
   0  10   4     1034.56     1192.56    193.59 o 
   2  10   4      656.75      715.05    168.46 o 
   4  10   4      378.59      333.21    162.20 o 
   6  10   4     1312.04     1217.87    208.60 o 
   8  10   4     5276.13     5166.40    363.95 o 
  10  10   4      181.23      141.39     98.51 o 
  12  10   4     6097.17     6117.52    484.62 o 
  14  10   4     5485.85     5259.25    338.58 o 
  16  10   4      560.57      696.33    200.82 o 
  18  10   4      199.73      113.78    155.36 o 
 -15  11   4     5743.90     6490.54    493.99 o 
 -13  11   4     3464.92     3596.70    296.70 o 
 -11  11   4       39.79       45.63    102.49 o 
  -9  11   4       54.91      106.69     99.01 o 
  -7  11   4       50.77       76.96    109.74 o 
  -5  11   4     2094.42     2580.17    244.94 o 
  -3  11   4     3484.36     3212.74    258.76 o 
  -1  11   4        4.46       35.90    123.97 o 
   1  11   4      854.11      868.14    237.49 o 
   3  11   4     2455.82     2321.73    256.60 o 
   5  11   4     4026.44     3696.85    257.15 o 
   7  11   4     6576.23     6244.14    412.07 o 
   9  11   4     1636.68     1609.35    238.64 o 
  11  11   4      119.72       57.73     79.73 o 
  13  11   4     3656.94     3574.18    272.51 o 
  15  11   4     5688.69     5611.50    405.94 o 
 -12  12   4     2746.40     3060.56    293.28 o 
 -10  12   4       44.62      131.44    151.83 o 
  -8  12   4      566.20      408.67    176.88 o 
  -6  12   4      232.34      176.38    160.70 o 
  -4  12   4        0.57       41.12     81.38 o 
  -2  12   4     2262.01     2192.23    265.08 o 
   0  12   4     1065.27     1187.14    215.94 o 
   2  12   4     1346.54     1400.96    209.91 o 
   4  12   4      672.54      758.66    214.66 o 
   6  12   4       34.10       63.45     81.10 o 
   8  12   4      960.46     1016.99    198.67 o 
  10  12   4     1841.45     1676.51    255.76 o 
  -3  13   4      520.51      570.48    281.21 o 
  -1  13   4      493.09      481.20    221.29 o 
   1  13   4      213.18      109.54     94.56 o 
   3  13   4       37.99       68.37     90.50 o 
 -27   1   5      682.22      797.09    162.46 o 
 -25   1   5     4784.11     5142.53    346.92 o 
 -23   1   5     1720.93     1999.48    179.28 o 
 -21   1   5      161.92      120.11    103.00 o 
 -19   1   5     3989.48     4022.36    235.38 o 
 -17   1   5      565.79      587.25    116.82 o 
 -15   1   5     3519.43     4216.92    245.48 o 
 -13   1   5     1073.98      903.69    100.29 o 
 -11   1   5     2482.00     2594.23    119.14 o 
  -9   1   5      118.07      181.12     62.46 o 
  -7   1   5      977.77     1044.70     69.75 o 
  -5   1   5      443.29      406.48     40.30 o 
  -3   1   5     1773.15     1629.59    103.79 o 
  -1   1   5     2172.38     2092.13     44.80 o 
   1   1   5     7039.31     7617.66    183.52 o 
   3   1   5     9444.33     9529.91    354.68 o 
   5   1   5        3.71       22.85     27.78 o 
   7   1   5     1802.02     1674.94     78.09 o 
   9   1   5     2587.37     2244.04    131.59 o 
  11   1   5     3387.94     3862.99    494.46 o 
  13   1   5     5699.60     6820.11    482.89 o 
  15   1   5     3977.21     4205.92    329.99 o 
  17   1   5       97.07       72.66     37.30 o 
  19   1   5      969.62     1102.88    120.77 o 
  21   1   5     4845.48     4977.76    482.14 o 
  23   1   5     1399.79     1384.94    227.30 o 
  25   1   5       30.72       43.61     98.60 o 
  27   1   5      940.63      978.67    358.33 o 
 -28   2   5     4040.48     4090.65    310.40 o 
 -26   2   5     1638.33     1751.66    185.03 o 
 -24   2   5      394.38      407.33    162.11 o 
 -22   2   5     1660.54     1568.74    207.51 o 
 -20   2   5      720.27      758.19    142.38 o 
 -18   2   5       25.55       66.53     78.12 o 
 -16   2   5     7652.15     7066.90    435.26 o 
 -14   2   5        2.91       19.81     52.91 o 
 -12   2   5      970.58     1160.73     98.99 o 
 -10   2   5      184.55       82.99     57.64 o 
  -8   2   5     8948.23     8169.60    249.68 o 
  -6   2   5    10341.19    10711.25    321.67 o 
  -4   2   5     2108.65     1939.68    109.68 o 
  -2   2   5     1202.39     1251.89     79.82 o 
   0   2   5    40122.25    38050.48   1961.62 o 
   2   2   5    29198.49    29262.26    625.55 o 
   4   2   5    21313.31    20745.26    496.98 o 
   6   2   5    12835.49    12946.99    462.52 o 
   8   2   5     3231.48     3274.50    152.65 o 
  10   2   5     9774.53    10490.83    398.88 o 
  12   2   5     3198.81     3135.15    200.57 o 
  14   2   5     4525.48     4855.49    328.86 o 
  16   2   5     9828.72     9712.14    605.99 o 
  18   2   5        8.60       60.72     62.39 o 
  20   2   5     1898.88     1981.59    266.10 o 
  22   2   5     3306.23     3246.64   1091.83 o 
  24   2   5      120.45      146.49    163.56 o 
  26   2   5       17.30       60.41    131.32 o 
 -27   3   5     5073.53     5415.70    333.03 o 
 -25   3   5     5280.07     5816.33    374.61 o 
 -23   3   5       62.29      135.98    127.30 o 
 -21   3   5      370.65      330.56    117.88 o 
 -19   3   5      475.83      463.71    144.43 o 
 -17   3   5     7024.43     7369.01    302.95 o 
 -15   3   5    11033.41    10976.37    412.19 o 
 -13   3   5     7623.16     7846.86    267.67 o 
 -11   3   5     7844.60     7170.31    217.45 o 
  -9   3   5     1110.33     1123.77     99.37 o 
  -7   3   5     4713.40     4699.61    140.84 o 
  -5   3   5    26311.09    26764.52    636.33 o 
  -3   3   5    16229.29    15632.80    685.75 o 
  -1   3   5    32235.84    31418.66    737.63 o 
   1   3   5     2211.61     2396.04    175.99 o 
   3   3   5     1102.20     1116.03     73.01 o 
   5   3   5     6197.61     6250.81    252.84 o 
   7   3   5     4504.64     4025.61    129.36 o 
   9   3   5    36660.43    34409.08   1073.75 o 
  11   3   5    27108.51    27373.67   1956.66 o 
  13   3   5    13519.67    15090.68    923.80 o 
  15   3   5     2733.00     2651.51    216.69 o 
  17   3   5     4582.00     4836.78    563.42 o 
  19   3   5    10559.41    10358.90    868.87 o 
  21   3   5      497.36      396.56    230.24 o 
  23   3   5        6.54       90.44    179.73 o 
  25   3   5     1226.92     1297.78    275.96 o 
 -26   4   5      197.15      174.50    114.59 o 
 -24   4   5     1505.91     1429.74    192.91 o 
 -22   4   5       94.59      167.54     89.60 o 
 -20   4   5      614.69      702.45    156.96 o 
 -18   4   5     5404.64     5429.20    272.85 o 
 -16   4   5     2542.27     2558.17    198.50 o 
 -14   4   5       50.48       44.34     84.49 o 
 -12   4   5      235.72      176.64     60.93 o 
 -10   4   5      909.76      837.29     96.30 o 
  -8   4   5    16630.22    17856.37    349.70 o 
  -6   4   5     8775.41     9704.35    338.82 o 
  -4   4   5    10102.78    10351.22    368.75 o 
  -2   4   5     4496.71     4686.58    175.34 o 
   0   4   5     1058.76      898.26     81.22 o 
   2   4   5     1160.16      992.97     89.13 o 
   4   4   5     4705.02     4543.92    172.19 o 
   6   4   5       19.85       21.97     34.75 o 
   8   4   5      183.65      148.67     59.94 o 
  10   4   5      794.87      730.72     97.74 o 
  12   4   5     4383.31     4359.08    302.60 o 
  14   4   5     6936.68     6927.29    488.66 o 
  16   4   5     2102.26     2292.98    308.24 o 
  18   4   5      214.10      129.11    118.69 o 
  20   4   5      454.78      515.36    163.34 o 
  22   4   5      531.08      448.16    179.58 o 
  24   4   5     1237.49     1153.29    235.27 o 
 -25   5   5     1254.65     1223.67    181.80 o 
 -23   5   5       81.67       86.10     85.13 o 
 -21   5   5        0.11       43.26     61.60 o 
 -19   5   5       23.33       -5.58     80.86 o 
 -17   5   5      213.93      265.71    129.23 o 
 -15   5   5     1711.37     1679.83    171.12 o 
 -13   5   5        3.08       48.59     62.06 o 
 -11   5   5     2043.53     1902.08    207.93 o 
  -9   5   5      792.35      883.25     92.75 o 
  -7   5   5        0.32       19.68     52.26 o 
  -5   5   5    10450.82    11972.63    382.94 o 
  -3   5   5       28.15       99.04     68.66 o 
  -1   5   5    12270.87    12533.31    577.84 o 
   1   5   5     1611.70     1695.58    111.88 o 
   3   5   5      466.79      449.82     69.58 o 
   5   5   5    17562.24    19511.42    774.45 o 
   7   5   5     7124.22     6780.22    273.30 o 
   9   5   5     1777.12     1711.96    126.82 o 
  11   5   5      398.36      435.33     61.63 o 
  13   5   5       79.28       53.74     39.47 o 
  15   5   5     1897.05     2255.62    236.21 o 
  17   5   5      113.52      119.18    113.29 o 
  19   5   5       71.57       62.90    126.51 o 
  21   5   5       94.58       59.40     75.94 o 
  23   5   5      256.30      300.11    150.34 o 
  25   5   5      243.26      365.56    315.36 o 
 -24   6   5     1609.79     1571.99    194.40 o 
 -22   6   5      484.30      527.41    155.16 o 
 -20   6   5     5220.34     5614.59    329.60 o 
 -18   6   5      244.93      200.76    110.64 o 
 -16   6   5       99.03      140.22     96.77 o 
 -14   6   5     4026.41     3770.15    220.09 o 
 -12   6   5      887.29      986.22    140.49 o 
 -10   6   5     2646.24     2750.99    262.87 o 
  -8   6   5     5497.69     5431.66    232.80 o 
  -6   6   5     3223.65     3276.10    239.16 o 
  -4   6   5      127.28      140.22     72.56 o 
  -2   6   5    10981.97    12357.00    287.20 o 
   0   6   5        3.76       26.55     60.77 o 
   2   6   5      680.01      782.61    120.85 o 
   4   6   5    10332.65    11109.31    351.62 o 
   6   6   5      882.49      807.89     88.00 o 
   8   6   5        6.91       20.29     39.46 o 
  10   6   5      108.95      104.84     52.86 o 
  12   6   5     2737.09     2892.26    202.78 o 
  14   6   5     3066.39     3164.12    191.55 o 
  16   6   5      218.02      290.34    164.54 o 
  18   6   5     1747.85     1687.81    206.02 o 
  20   6   5        3.81        4.27    122.00 o 
  22   6   5     2046.19     1963.48    230.65 o 
  24   6   5     2094.00     2575.65    363.06 o 
 -23   7   5     9548.72     9628.33    742.91 o 
 -21   7   5     2537.69     2492.79    238.48 o 
 -19   7   5        9.33       18.97     80.42 o 
 -17   7   5     1643.31     1601.02    196.47 o 
 -15   7   5     1386.60     1205.90    154.95 o 
 -13   7   5       22.08       28.89    117.73 o 
 -11   7   5     5321.15     5462.92    268.39 o 
  -9   7   5      655.46      618.26    151.95 o 
  -7   7   5     1627.95     1529.02    179.23 o 
  -5   7   5    16579.52    14179.68    668.32 o 
  -3   7   5     6005.60     5915.00    271.55 o 
  -1   7   5    11135.43    11880.45    376.92 o 
   1   7   5     4069.50     4316.56    320.10 o 
   3   7   5      129.90       61.64     80.99 o 
   5   7   5    13241.30    13475.35    626.94 o 
   7   7   5    12881.18    12243.79    722.81 o 
   9   7   5    14070.42    12399.15    757.73 o 
  11   7   5     2188.31     2261.05    213.83 o 
  13   7   5     4563.77     4625.61    214.64 o 
  15   7   5      278.52      261.65    184.82 o 
  17   7   5       62.21      109.28    105.01 o 
  19   7   5     2871.06     2967.16    281.42 o 
  21   7   5     1706.93     1767.10    269.48 o 
 -22   8   5     2093.12     1905.44    255.94 o 
 -20   8   5    11009.01    10775.63    572.58 o 
 -18   8   5     3779.30     3789.48    356.04 o 
 -16   8   5     3635.47     3759.08    253.98 o 
 -14   8   5       39.49       48.24     58.31 o 
 -12   8   5     4092.67     3519.84    240.61 o 
 -10   8   5     6842.80     7380.57    430.06 o 
  -8   8   5     2507.11     2524.48    250.02 o 
  -6   8   5     8986.11     9349.04    427.39 o 
  -4   8   5     6477.12     7621.66    854.82 o 
  -2   8   5      913.94      993.28    170.14 o 
   0   8   5    10940.65    11179.89    453.57 o 
   2   8   5     5550.89     5275.08    344.42 o 
   4   8   5    19873.27    20151.07    923.99 o 
   6   8   5     6736.05     7163.38    529.99 o 
   8   8   5     4286.74     4012.26    233.56 o 
  10   8   5       21.53       44.14     78.22 o 
  12   8   5     5043.24     5536.91    289.70 o 
  14   8   5     8101.71     8958.79    731.40 o 
  16   8   5     1401.25     1244.15    262.80 o 
  18   8   5     1785.41     1734.25    312.48 o 
  20   8   5      110.48      141.51    129.74 o 
 -19   9   5      235.11      259.77    128.55 o 
 -17   9   5      193.44      101.30    107.16 o 
 -15   9   5     3479.39     3665.51    333.30 o 
 -13   9   5     5568.83     5593.01    330.45 o 
 -11   9   5     1258.23     1151.22    164.35 o 
  -9   9   5       11.39       45.87     73.84 o 
  -7   9   5     1715.28     1572.04    180.85 o 
  -5   9   5     6894.45     7098.74    320.65 o 
  -3   9   5    25114.60    26311.11   1022.30 o 
  -1   9   5     2984.19     2853.30    242.62 o 
   1   9   5     1425.58     1357.61    190.27 o 
   3   9   5      971.63      881.53    167.02 o 
   5   9   5      889.26      812.62    165.73 o 
   7   9   5    16931.10    19046.01   1220.88 o 
   9   9   5     3541.81     3795.78    281.88 o 
  11   9   5     1925.94     1997.66    189.57 o 
  13   9   5       21.96       40.83     63.09 o 
  15   9   5       82.10       81.78    124.54 o 
  17   9   5      737.15      865.94    215.45 o 
  19   9   5     1742.69     2071.11    312.19 o 
 -18  10   5       71.24       82.13     57.78 o 
 -16  10   5      512.44      510.71    196.57 o 
 -14  10   5       82.47      135.28    102.22 o 
 -12  10   5      772.58      700.64    197.82 o 
 -10  10   5        3.23       11.29    124.38 o 
  -8  10   5       87.02       87.18    101.31 o 
  -6  10   5     2398.81     2102.03    208.32 o 
  -4  10   5     4559.95     4546.72    303.99 o 
  -2  10   5     1436.92     1708.26    254.30 o 
   0  10   5      804.57      627.63    198.03 o 
   2  10   5     1871.77     2033.70    251.84 o 
   4  10   5       40.46       78.54     79.51 o 
   6  10   5      460.40      543.66    231.87 o 
   8  10   5      570.91      494.46    163.68 o 
  10  10   5       89.39      148.79    114.81 o 
  12  10   5      129.54      112.28    140.76 o 
  14  10   5       13.32       88.84    107.28 o 
  16  10   5      275.37      341.12    249.79 o 
 -15  11   5     1049.21     1105.70    207.54 o 
 -13  11   5     1518.67     1605.32    234.81 o 
 -11  11   5     3517.91     3717.94    282.47 o 
  -9  11   5       17.18       39.78    100.45 o 
  -7  11   5      542.63      525.87    176.49 o 
  -5  11   5     1052.68     1085.09    213.27 o 
  -3  11   5     1454.15     1506.22    231.98 o 
  -1  11   5      277.59      233.43    170.72 o 
   1  11   5      126.43      140.15    141.42 o 
   3  11   5      224.99      141.46    111.45 o 
   5  11   5     3884.47     3906.55    327.69 o 
   7  11   5     1592.30     1551.07    205.33 o 
   9  11   5     2500.11     2488.65    233.92 o 
  11  11   5     2001.56     1891.71    196.71 o 
  13  11   5      276.88      224.07    136.25 o 
 -10  12   5     5911.14     5763.35    376.56 o 
  -8  12   5     7451.53     6562.89    399.55 o 
  -6  12   5      560.06      622.52    199.44 o 
  -4  12   5     1327.53     1184.30    202.28 o 
  -2  12   5     3475.87     3108.31    268.52 o 
   0  12   5     3874.42     3989.80    309.00 o 
   2  12   5     1900.58     2021.35    229.48 o 
   4  12   5     7018.38     6807.16    364.36 o 
   6  12   5     2820.48     2913.18    331.42 o 
   8  12   5      239.85      277.06    170.14 o 
 -28   0   6     6260.23     6182.69    551.56 o 
 -26   0   6     2245.16     2126.86    268.24 o 
 -24   0   6     1661.30     1814.93    270.97 o 
 -22   0   6      311.77      283.34    206.64 o 
 -20   0   6       17.24       38.27    100.81 o 
 -18   0   6    11452.97    12153.61   1061.73 o 
 -16   0   6     9287.67     9511.50    489.30 o 
 -14   0   6     2760.42     2372.58    261.89 o 
 -12   0   6      827.07      849.25    114.15 o 
 -10   0   6       76.03       56.68     55.20 o 
  -8   0   6    23537.64    25648.74   1042.90 o 
  -6   0   6    12267.66    11988.43    553.77 o 
  -4   0   6    46517.44    46753.99   3715.86 o 
  -2   0   6     6466.71     6667.14    365.83 o 
   0   0   6    19305.67    16325.38    865.88 o 
   4   0   6    17063.03    17917.92    558.77 o 
   6   0   6    43863.39    32112.15   6040.99 o 
   8   0   6     4395.74     4413.12    324.27 o 
  10   0   6     1410.68     1237.77    113.02 o 
  12   0   6        8.13       19.70     86.12 o 
  14   0   6     1396.43     2139.83    377.72 o 
  16   0   6     2028.35     2737.85    417.00 o 
  18   0   6     1469.22      905.68    247.99 o 
  20   0   6     6822.64     7466.21    690.72 o 
  22   0   6     1695.05     1378.50    359.87 o 
  24   0   6     2465.65     2539.49    449.71 o 
  26   0   6     7352.76     6034.35    785.87 o 
 -27   1   6     1296.24     1308.32    183.58 o 
 -25   1   6      409.41      491.68    178.14 o 
 -23   1   6      189.58      208.41    103.66 o 
 -21   1   6     5943.40     6872.30    334.92 o 
 -19   1   6     2594.19     2668.64    241.07 o 
 -17   1   6     1350.87     1310.70    178.96 o 
 -15   1   6      140.93      162.85     79.55 o 
 -13   1   6    17452.70    18045.91    852.60 o 
 -11   1   6     4992.04     4745.69    248.37 o 
  -9   1   6     4354.82     4174.62    143.34 o 
  -7   1   6     6606.43     6484.76    199.07 o 
  -5   1   6      582.40      520.51     85.70 o 
  -3   1   6    12149.19    12234.64    469.67 o 
  -1   1   6    24956.67    24175.79    489.82 o 
   3   1   6    65112.56    58000.43   7988.52 o 
   5   1   6     2843.37     2987.72    128.76 o 
   7   1   6     1245.15     1315.66     70.44 o 
   9   1   6       49.53       91.20     60.80 o 
  11   1   6     5394.93     5809.48    315.62 o 
  13   1   6      553.15      473.82     68.39 o 
  15   1   6      305.12      349.10     51.13 o 
  17   1   6        0.14       28.33     36.48 o 
  19   1   6      757.92      782.28    201.38 o 
  21   1   6      626.06      612.26    253.71 o 
  23   1   6     1811.17     2391.24    357.27 o 
  25   1   6     1792.88     2019.55    629.97 o 
 -26   2   6      457.33      349.07    159.99 o 
 -24   2   6      976.41      754.12    166.71 o 
 -22   2   6      137.26      224.27    121.51 o 
 -20   2   6    13442.55    12240.81    442.91 o 
 -18   2   6     6063.24     5890.79    293.39 o 
 -16   2   6     2839.39     2862.29    233.97 o 
 -14   2   6     5117.66     5445.18    251.12 o 
 -12   2   6      482.03      544.28     74.73 o 
 -10   2   6    15224.82    16214.03    327.35 o 
  -8   2   6      607.74      607.99     60.17 o 
  -6   2   6     1601.33     1521.72     85.37 o 
  -4   2   6     5060.65     5352.47    274.95 o 
  -2   2   6     3932.40     4274.74    149.98 o 
   0   2   6    11582.44    14034.95    501.37 o 
   2   2   6     1601.27     1612.84     71.59 o 
   4   2   6        4.84       16.02     22.72 o 
   6   2   6      200.17      229.69     43.56 o 
   8   2   6      783.41      800.30     87.76 o 
  10   2   6       83.63      104.90     74.81 o 
  12   2   6      338.01      331.04     73.09 o 
  14   2   6       31.75       54.59     65.55 o 
  16   2   6      246.19      246.16     73.18 o 
  18   2   6       73.82      108.31     90.46 o 
  20   2   6     1394.97     1596.60    252.34 o 
  22   2   6     4802.96     5793.02    539.08 o 
  24   2   6     7119.02     6052.18    484.53 o 
  26   2   6      147.49      337.36    259.81 o 
 -27   3   6      522.59      550.38    167.94 o 
 -25   3   6      204.73      133.55    109.67 o 
 -23   3   6       26.83       46.36     94.94 o 
 -21   3   6      340.17      301.71    162.75 o 
 -19   3   6      684.36      583.85    137.81 o 
 -17   3   6     1959.70     2071.64    198.39 o 
 -15   3   6     1108.41     1075.66    160.87 o 
 -13   3   6     5597.12     5862.84    314.80 o 
 -11   3   6     1211.26     1304.96    112.15 o 
  -9   3   6     2410.47     2480.63    137.56 o 
  -7   3   6     4996.73     5487.45    253.81 o 
  -5   3   6       30.07       26.03     23.53 o 
  -3   3   6     1936.51     2056.87    104.70 o 
  -1   3   6     3538.45     3634.78    239.57 o 
   1   3   6     4791.48     4861.24    154.68 o 
   3   3   6      636.38      656.46     67.36 o 
   5   3   6      220.44      173.16     40.95 o 
   7   3   6      969.56     1115.79     77.58 o 
   9   3   6      729.62      768.22     36.71 o 
  11   3   6      970.46      966.58    117.54 o 
  13   3   6       35.63       47.54     68.82 o 
  15   3   6       69.72      104.93     62.90 o 
  17   3   6      395.66      407.39    129.13 o 
  19   3   6     1280.98     1300.77    203.17 o 
  21   3   6        5.59       96.17    149.67 o 
  23   3   6     2402.02     2457.87    342.12 o 
  25   3   6     1265.14     1112.40    292.44 o 
 -26   4   6     2227.87     2072.37    205.10 o 
 -24   4   6     3468.22     3137.71    266.04 o 
 -22   4   6       68.71       79.77     86.94 o 
 -20   4   6       20.50        3.48     66.70 o 
 -18   4   6     3460.85     3625.43    281.47 o 
 -16   4   6     9283.47     9831.84    576.94 o 
 -14   4   6     3385.55     3526.00    396.36 o 
 -12   4   6      309.99      289.64     71.65 o 
 -10   4   6      259.71      283.44     69.25 o 
  -8   4   6     5679.73     5572.24    163.09 o 
  -6   4   6    12297.13    11474.09    521.49 o 
  -4   4   6     3723.07     3168.69    166.08 o 
  -2   4   6      199.28      255.33     61.15 o 
   0   4   6     4690.26     4312.65    154.32 o 
   2   4   6     1901.74     1729.17    100.69 o 
   4   4   6     3934.40     3784.78    170.29 o 
   6   4   6     8481.79     9633.06    551.93 o 
   8   4   6    10356.14    11210.64    784.53 o 
  10   4   6      130.32       87.98     35.29 o 
  12   4   6     1424.99     1427.83    172.06 o 
  14   4   6     1639.21     1639.35    188.96 o 
  16   4   6     5237.95     5373.40    499.84 o 
  18   4   6     7125.60     7553.18    901.37 o 
  20   4   6     1484.40     1496.72    187.29 o 
  22   4   6      623.39      793.24    215.95 o 
  24   4   6      337.42      146.72    167.12 o 
 -25   5   6       89.47       36.15     89.34 o 
 -23   5   6     5385.93     5106.86    515.83 o 
 -21   5   6     5264.63     5652.12    344.16 o 
 -19   5   6     5907.89     6341.04    379.33 o 
 -17   5   6        1.52       63.81     82.13 o 
 -15   5   6      747.85      759.33    162.14 o 
 -13   5   6    11121.03    11555.34    389.03 o 
 -11   5   6     9910.19     9647.71    507.51 o 
  -9   5   6    20213.90    20292.52    701.61 o 
  -7   5   6     2475.87     2351.05    153.45 o 
  -5   5   6     1081.94     1346.91    104.54 o 
  -3   5   6    14600.11    15393.95    350.84 o 
  -1   5   6    35181.57    42432.15   3100.94 o 
   1   5   6     7878.46     7973.15    372.15 o 
   3   5   6     2509.56     2504.27    151.48 o 
   5   5   6    10529.88    10597.57    545.17 o 
   7   5   6      138.36       98.66     50.18 o 
   9   5   6     4111.39     4255.05    176.05 o 
  11   5   6    16842.05    17130.04    796.91 o 
  13   5   6      935.44      894.28     94.02 o 
  15   5   6     4402.10     4209.94    266.17 o 
  17   5   6       36.16       80.69    121.46 o 
  19   5   6        7.82       52.99     84.93 o 
  21   5   6     3208.40     3331.57    384.70 o 
  23   5   6     4760.86     5593.80   1010.75 o 
 -24   6   6     1766.28     2050.40    199.55 o 
 -22   6   6       99.98       62.47     73.05 o 
 -20   6   6      139.38      121.58     90.41 o 
 -18   6   6     4839.57     4748.23    325.01 o 
 -16   6   6      230.57      233.78    158.20 o 
 -14   6   6     2230.76     2019.32    224.64 o 
 -12   6   6      425.38      294.95    106.36 o 
 -10   6   6      504.63      560.00    130.50 o 
  -8   6   6     5700.82     5114.22    285.80 o 
  -6   6   6    14934.83    14991.69    671.76 o 
  -4   6   6    20942.66    21579.61    491.36 o 
  -2   6   6    15829.54    17329.28    408.44 o 
   0   6   6      138.48      152.23     70.38 o 
   2   6   6     3948.44     3946.14    265.08 o 
   4   6   6     8903.59     8995.63    349.47 o 
   6   6   6     7594.27     8216.75    509.51 o 
   8   6   6     4307.19     4212.50    218.38 o 
  10   6   6     1845.23     1590.35    118.29 o 
  12   6   6       36.24       17.89     38.69 o 
  14   6   6     3324.44     2896.59    331.59 o 
  16   6   6       16.63       78.69     74.93 o 
  18   6   6     4999.78     4548.64    323.52 o 
  20   6   6       83.38       76.45    107.16 o 
  22   6   6       53.11        0.20    158.26 o 
 -23   7   6       14.81       56.93     93.71 o 
 -21   7   6      210.12      206.86    115.67 o 
 -19   7   6      378.70      385.72    145.75 o 
 -17   7   6      299.36      297.62    149.72 o 
 -15   7   6      580.81      762.84    159.49 o 
 -13   7   6       51.59       67.90     96.75 o 
 -11   7   6       15.91       95.42     97.50 o 
  -9   7   6      735.95      644.10    121.69 o 
  -7   7   6     2518.69     2342.26    189.26 o 
  -5   7   6      348.51      331.02    144.02 o 
  -3   7   6     5559.17     5799.29    352.26 o 
  -1   7   6     4203.77     4079.35    233.65 o 
   1   7   6     3245.30     3053.81    256.72 o 
   3   7   6     1400.48     1529.31    176.17 o 
   5   7   6       23.19       50.01     70.25 o 
   7   7   6      828.49      926.85    171.79 o 
   9   7   6      221.58      323.41    127.49 o 
  11   7   6      448.92      471.28    110.84 o 
  13   7   6        7.23       21.00     40.48 o 
  15   7   6     1400.34     1614.00    243.14 o 
  17   7   6      435.99      297.09    162.88 o 
  19   7   6        4.91       42.12     62.25 o 
  21   7   6      108.94      103.72    113.86 o 
 -20   8   6      286.30      295.92    163.43 o 
 -18   8   6      726.23      645.66    171.77 o 
 -16   8   6     2619.81     2126.04    182.87 o 
 -14   8   6     2188.76     2007.19    200.79 o 
 -12   8   6       18.57       78.43     64.39 o 
 -10   8   6     4883.22     4999.24    264.43 o 
  -8   8   6       97.00      104.42    110.54 o 
  -6   8   6      429.96      466.82    128.32 o 
  -4   8   6       40.20       56.34     70.91 o 
  -2   8   6     5325.51     5165.46    267.49 o 
   0   8   6     4481.11     4515.44    252.71 o 
   2   8   6       26.53       39.72     79.31 o 
   4   8   6     4621.75     4430.76    373.78 o 
   6   8   6      293.74      321.38    125.79 o 
   8   8   6      203.85      219.84    129.09 o 
  10   8   6      483.82      516.29    129.19 o 
  12   8   6       65.83       54.66     85.98 o 
  14   8   6        6.39       36.02     91.72 o 
  16   8   6      307.35      380.13    191.00 o 
  18   8   6     1158.72     1231.83    206.33 o 
  20   8   6     4687.28     4470.21    654.89 o 
 -19   9   6     1067.80     1066.71    213.84 o 
 -17   9   6      446.20      231.55    152.37 o 
 -15   9   6       29.41       97.56     81.95 o 
 -13   9   6      657.72      653.21    144.30 o 
 -11   9   6     3986.55     3832.47    302.71 o 
  -9   9   6     1778.27     1642.76    206.06 o 
  -7   9   6     2140.60     2111.14    249.19 o 
  -5   9   6      611.21      622.86    163.97 o 
  -3   9   6     4498.62     4449.56    270.97 o 
  -1   9   6       76.50       69.76    114.19 o 
   1   9   6      610.81      701.82    173.25 o 
   3   9   6     5689.08     5763.58    305.55 o 
   5   9   6       10.34       45.71     68.74 o 
   7   9   6    20552.70    19489.05    930.14 o 
   9   9   6     6028.82     6188.19    410.57 o 
  11   9   6       40.40       41.29     65.26 o 
  13   9   6     1115.50     1186.97    245.95 o 
  15   9   6     5024.94     6060.24   1021.34 o 
  17   9   6      359.66      295.69    170.58 o 
 -16  10   6     3014.17     3212.05    280.17 o 
 -14  10   6     7230.48     6800.57    479.97 o 
 -12  10   6     1952.85     1703.48    212.65 o 
 -10  10   6      952.05     1053.80    170.32 o 
  -8  10   6     5405.55     5595.76    343.77 o 
  -6  10   6     1637.51     1900.28    203.96 o 
  -4  10   6     8090.68     8585.66    492.60 o 
  -2  10   6       67.61       86.08     95.28 o 
   0  10   6      744.98      632.48    177.15 o 
   2  10   6      771.97      856.92    167.40 o 
   4  10   6      912.09      930.86    176.78 o 
   6  10   6     8844.39     8756.08    432.43 o 
   8  10   6      166.70      235.38    127.07 o 
  10  10   6      196.84       87.28     95.53 o 
  12  10   6      114.78       85.89    112.03 o 
  14  10   6      267.79      278.45    195.11 o 
 -13  11   6     5677.09     6347.35    388.32 o 
 -11  11   6     6098.48     5851.68    363.07 o 
  -9  11   6     7065.73     7127.27    389.52 o 
  -7  11   6      591.40      670.21    193.99 o 
  -5  11   6      630.24      499.38    172.51 o 
  -3  11   6     1581.66     1839.41    214.54 o 
  -1  11   6     2982.46     3113.70    235.08 o 
   1  11   6     9189.81     9005.35    551.66 o 
   3  11   6     3777.95     3859.74    299.12 o 
   5  11   6      919.27     1163.52    192.40 o 
   7  11   6      425.17      433.70    156.22 o 
   9  11   6       58.91       53.06     86.54 o 
  11  11   6     2244.26     2243.53    298.86 o 
  -8  12   6      733.32      707.28    204.73 o 
  -6  12   6      356.33      238.27    207.44 o 
  -4  12   6      580.06      718.30    186.44 o 
  -2  12   6     3078.22     2749.74    262.67 o 
   0  12   6      174.34      105.65    145.66 o 
   2  12   6      437.36      340.07    194.33 o 
   4  12   6     2229.68     2422.69    244.53 o 
   6  12   6     1277.25     1322.63    222.95 o 
 -27   1   7     1034.60     1121.36    185.14 o 
 -25   1   7     2221.01     2117.49    210.53 o 
 -23   1   7        2.92       65.79     83.68 o 
 -21   1   7      155.93      219.46    105.12 o 
 -19   1   7      241.37      247.37     92.10 o 
 -17   1   7     2052.97     2321.96    205.00 o 
 -15   1   7      905.66      964.38    122.54 o 
 -13   1   7     1137.88     1292.60    136.95 o 
 -11   1   7      427.22      558.46     53.35 o 
  -9   1   7      715.71      609.90     66.41 o 
  -7   1   7     3085.94     2804.74    140.97 o 
  -5   1   7     3396.11     3269.33    192.96 o 
  -3   1   7        0.58       10.06     22.72 o 
  -1   1   7      307.85      298.12     58.74 o 
   1   1   7    30306.98    30676.28    758.58 o 
   3   1   7    10034.42    10689.82    375.66 o 
   5   1   7    14203.42    15049.99    376.88 o 
   7   1   7       20.75       15.17     26.91 o 
   9   1   7       34.19       29.79     20.38 o 
  11   1   7     2274.22     2331.22    172.26 o 
  13   1   7     3604.54     3718.33    262.50 o 
  15   1   7      738.95      630.54     55.02 o 
  17   1   7      119.01      116.45    131.63 o 
  19   1   7       11.44       55.29    135.02 o 
  21   1   7      115.08      121.24    137.40 o 
  23   1   7       48.15       62.20    158.03 o 
  25   1   7      474.05      291.22    264.79 o 
 -26   2   7     2255.04     2115.58    202.89 o 
 -24   2   7     1602.77     1959.41    227.40 o 
 -22   2   7     5215.60     5239.20    340.63 o 
 -20   2   7     6015.69     5838.18    303.58 o 
 -18   2   7    12075.33    11749.63    369.27 o 
 -16   2   7     6588.18     6440.99    262.28 o 
 -14   2   7    14732.71    14895.25    411.52 o 
 -12   2   7    16293.27    17158.57    389.80 o 
 -10   2   7     5205.60     4758.59    234.24 o 
  -8   2   7     3071.98     3087.00    145.45 o 
  -6   2   7     2350.30     2508.58    173.47 o 
  -4   2   7    12198.94    12034.80    357.43 o 
  -2   2   7    11947.30    10204.99    409.25 o 
   0   2   7       54.67       45.32     32.46 o 
   2   2   7     6460.49     6570.44    287.88 o 
   4   2   7     2218.98     2459.43    128.04 o 
   6   2   7      899.44      988.00     79.15 o 
   8   2   7     4032.77     3797.17    179.81 o 
  10   2   7     3905.39     3783.72    290.57 o 
  12   2   7     1921.04     1984.34    164.93 o 
  14   2   7     1450.91     1657.19    121.87 o 
  16   2   7     2052.83     1958.98    207.84 o 
  18   2   7    10817.92    11801.11    765.99 o 
  20   2   7     9410.44    10869.29    698.90 o 
  22   2   7     5949.58     5892.10    961.20 o 
  24   2   7      106.76      124.84    172.79 o 
 -25   3   7       81.54       95.70    123.31 o 
 -23   3   7      601.98      645.13    152.32 o 
 -21   3   7     3295.94     3610.31    235.06 o 
 -19   3   7     1424.45     1289.75    198.52 o 
 -17   3   7    14302.53    14584.21    589.95 o 
 -15   3   7     1663.00     1569.27    149.39 o 
 -13   3   7        2.28      -12.85     41.70 o 
 -11   3   7     5182.00     5675.79    311.74 o 
  -9   3   7    16825.45    17522.81    427.88 o 
  -7   3   7    84978.23    82594.13   1865.95 o 
  -5   3   7    21168.87    21475.06    990.07 o 
  -3   3   7     2639.50     2637.37    360.36 o 
  -1   3   7     1052.75     1120.13     93.31 o 
   1   3   7      432.28      496.62     53.95 o 
   3   3   7     1914.39     1829.83    100.69 o 
   5   3   7       46.10       37.37     31.37 o 
   7   3   7     2660.84     2593.86    155.28 o 
   9   3   7      291.34      240.37     44.19 o 
  11   3   7     3042.92     3146.19    284.18 o 
  13   3   7     1529.89     1523.86    127.50 o 
  15   3   7      889.03      799.17    129.16 o 
  17   3   7     3190.43     2958.04    334.03 o 
  19   3   7     1966.47     1969.31    282.19 o 
  21   3   7     1883.24     1798.75    293.13 o 
  23   3   7     1534.87     1998.31    343.50 o 
 -24   4   7      424.57      647.62    175.96 o 
 -22   4   7       14.55       66.41     80.33 o 
 -20   4   7     5907.53     5507.74    349.49 o 
 -18   4   7       20.47       28.20     69.75 o 
 -16   4   7     7662.86     7067.82    356.84 o 
 -14   4   7     8173.76     8444.43    319.88 o 
 -12   4   7     5987.00     5621.07    201.09 o 
 -10   4   7     4562.40     4766.55    213.67 o 
  -8   4   7      530.35      566.31     66.62 o 
  -6   4   7    10665.90    10761.42    298.42 o 
  -4   4   7     9420.68     9215.85    218.30 o 
  -2   4   7    11164.26    10821.86    272.44 o 
   0   4   7      269.25      244.14     55.18 o 
   2   4   7        7.32       22.56     34.54 o 
   4   4   7     2120.08     2121.44    131.77 o 
   6   4   7     4639.19     4843.31    333.57 o 
   8   4   7       80.98       45.93     45.82 o 
  10   4   7     6289.98     6627.68    395.74 o 
  12   4   7     4831.44     4622.84    507.99 o 
  14   4   7      167.84      145.20    112.16 o 
  16   4   7      734.13      958.99    195.80 o 
  18   4   7     1025.55     1209.83    185.60 o 
  20   4   7     4728.74     5434.19    539.85 o 
  22   4   7     3516.04     3189.84    583.30 o 
 -23   5   7       22.76       23.21     72.49 o 
 -21   5   7     1787.92     1850.32    184.37 o 
 -19   5   7      718.45      739.74    161.42 o 
 -17   5   7       13.59       71.21     55.52 o 
 -15   5   7      139.78       86.60     88.40 o 
 -13   5   7       76.77       69.42     86.13 o 
 -11   5   7      182.82      167.43     62.78 o 
  -9   5   7      840.87      835.86     89.13 o 
  -7   5   7     1341.00     1258.27    111.30 o 
  -5   5   7     2816.56     3034.85    180.73 o 
  -3   5   7     2682.96     2736.81    173.64 o 
  -1   5   7     4551.63     4549.60    319.65 o 
   1   5   7     5238.48     5052.15    165.84 o 
   3   5   7        5.15       39.32     35.40 o 
   5   5   7       23.89       33.79     35.68 o 
   7   5   7     2380.93     2313.58    170.42 o 
   9   5   7     1837.94     1818.37    117.92 o 
  11   5   7      743.30      659.53     98.19 o 
  13   5   7      195.73      200.63    116.43 o 
  15   5   7        4.98       39.39     88.56 o 
  17   5   7       13.47       33.14     68.63 o 
  19   5   7     1130.27     1264.23    206.51 o 
  21   5   7        2.63       91.32    141.66 o 
 -22   6   7      304.16      227.94    132.03 o 
 -20   6   7      879.21      856.48    172.30 o 
 -18   6   7       58.61       80.93    112.43 o 
 -16   6   7       60.42       43.70     90.99 o 
 -14   6   7       22.00       19.68     84.87 o 
 -12   6   7       69.11       58.63     85.51 o 
 -10   6   7      264.41      300.77     96.56 o 
  -8   6   7       36.34       24.72     44.25 o 
  -6   6   7      279.49      180.36     74.83 o 
  -4   6   7       19.26       15.09     44.47 o 
  -2   6   7     5845.91     5618.70    216.92 o 
   0   6   7     1031.53      945.79    119.12 o 
   2   6   7      288.19      338.82     87.10 o 
   4   6   7      103.64      156.44     97.61 o 
   6   6   7      226.44      219.83    104.31 o 
   8   6   7     1395.22     1256.69    157.50 o 
  10   6   7     1842.66     1674.39    202.21 o 
  12   6   7     1798.28     1781.84    185.04 o 
  14   6   7     4211.06     4245.82    339.16 o 
  16   6   7     2487.04     2636.60    235.16 o 
  18   6   7     8996.55    10353.52    609.28 o 
  20   6   7      924.24      733.32    439.24 o 
 -21   7   7     6690.67     6620.58    419.63 o 
 -19   7   7     8964.09     8664.05    484.40 o 
 -17   7   7     1978.74     2051.89    195.30 o 
 -15   7   7      425.51      415.90    139.74 o 
 -13   7   7     4622.40     4431.55    259.15 o 
 -11   7   7     4837.15     5228.06    248.59 o 
  -9   7   7    10711.41    10361.34    360.11 o 
  -7   7   7     6622.22     6243.71    300.87 o 
  -5   7   7     3196.52     2787.24    230.68 o 
  -3   7   7     6060.32     5933.45    258.16 o 
  -1   7   7      161.26      174.80     96.93 o 
   1   7   7     1678.02     1673.59    164.32 o 
   3   7   7     6774.06     6487.14    294.65 o 
   5   7   7     5460.16     5975.73    456.84 o 
   7   7   7      189.52      171.69     97.58 o 
   9   7   7      727.75      745.12    146.68 o 
  11   7   7        9.27       21.11     59.11 o 
  13   7   7     4628.35     5149.74    463.46 o 
  15   7   7    11738.47    14171.25   1369.90 o 
  17   7   7      283.02      253.22    160.51 o 
  19   7   7      271.30      267.09    163.52 o 
 -20   8   7      222.10      187.69    143.03 o 
 -18   8   7      385.49      451.29    143.90 o 
 -16   8   7     4230.50     3930.19    293.62 o 
 -14   8   7     4924.91     4740.66    297.72 o 
 -12   8   7    11837.33    11725.92    605.59 o 
 -10   8   7     6104.79     5820.77    308.17 o 
  -8   8   7        3.76       74.82     97.44 o 
  -6   8   7     3627.47     4008.48    272.40 o 
  -4   8   7     9266.46     8989.08    396.32 o 
  -2   8   7    37461.79    39266.31    600.78 o 
   0   8   7     7943.81     8340.39    307.35 o 
   2   8   7      369.90      451.96    121.31 o 
   4   8   7        2.66       11.39     65.75 o 
   6   8   7     3811.35     4223.11    248.44 o 
   8   8   7     9763.51     9414.53    595.46 o 
  10   8   7     2428.18     2643.95    175.96 o 
  12   8   7      372.95      416.62    169.40 o 
  14   8   7        8.70       42.11     82.24 o 
  16   8   7        6.14       71.00    107.24 o 
  18   8   7      750.06      761.08    207.69 o 
 -17   9   7     2194.66     2164.46    208.31 o 
 -15   9   7     2450.63     2220.20    207.68 o 
 -13   9   7      457.36      308.09    123.79 o 
 -11   9   7     5082.47     4863.75    327.37 o 
  -9   9   7     7251.92     7104.03    603.09 o 
  -7   9   7       51.47      107.10     98.52 o 
  -5   9   7     2211.58     2194.86    202.08 o 
  -3   9   7     1861.17     1923.31    254.16 o 
  -1   9   7      330.41      312.19    124.01 o 
   1   9   7     1994.04     2090.73    248.21 o 
   3   9   7       25.65       61.55     77.66 o 
   5   9   7     1230.12     1234.04    154.00 o 
   7   9   7     9106.99     9718.20    712.90 o 
   9   9   7      276.62      204.97    108.96 o 
  11   9   7        4.91        6.47    140.12 o 
  13   9   7     1785.41     2146.96    374.89 o 
  15   9   7     3536.49     3194.66    471.49 o 
 -14  10   7      837.03      896.41    238.47 o 
 -12  10   7     1625.70     1638.34    228.50 o 
 -10  10   7     1780.31     1840.67    207.54 o 
  -8  10   7      206.20       96.37     97.37 o 
  -6  10   7       22.66       33.47     71.32 o 
  -4  10   7     1366.24     1552.11    225.18 o 
  -2  10   7        3.48      -25.35     99.91 o 
   0  10   7        3.86       40.28     83.49 o 
   2  10   7        0.06       13.04     88.89 o 
   4  10   7      253.98      223.32    122.15 o 
   6  10   7      199.75      117.34    113.62 o 
   8  10   7        4.15       49.69     68.91 o 
  10  10   7     2650.89     2709.29    267.18 o 
  12  10   7      910.69      809.64    216.56 o 
 -11  11   7      260.47      141.52    148.05 o 
  -9  11   7      686.76      643.36    174.95 o 
  -7  11   7        5.04       56.49     79.59 o 
  -5  11   7     4506.36     4370.55    294.52 o 
  -3  11   7       66.74       74.60     87.87 o 
  -1  11   7     1825.81     1602.47    198.84 o 
   1  11   7     2314.49     2117.18    233.81 o 
   3  11   7     2037.01     2013.66    203.24 o 
   5  11   7     3608.28     3212.57    257.88 o 
   7  11   7     3152.48     2763.11    255.26 o 
   9  11   7       58.98       79.74    158.64 o 
  -2  12   7     2423.92     2673.85    282.02 o 
   0  12   7     2042.05     2134.36    282.90 o 
 -26   0   8      323.69      584.08    222.11 o 
 -24   0   8     7446.78     7781.52   1660.17 o 
 -22   0   8    13737.21    15178.17    928.33 o 
 -20   0   8     7816.32     7199.57   1205.63 o 
 -18   0   8      740.29      744.97    239.66 o 
 -16   0   8      158.62       94.36     67.18 o 
 -14   0   8    14697.51    14179.56    592.33 o 
 -12   0   8     5033.83     4570.16    210.64 o 
 -10   0   8    11664.23    12354.08    366.15 o 
  -8   0   8    17656.16    19373.23    516.39 o 
  -6   0   8     1442.59     1494.48     95.08 o 
  -4   0   8    10004.33    10390.45    639.63 o 
  -2   0   8     8122.28     8578.29    204.86 o 
   0   0   8       79.88      297.77    186.72 o 
   4   0   8    43628.83    45602.06   1426.69 o 
   6   0   8       11.45       34.82     45.10 o 
   8   0   8     2900.76     2750.93    205.91 o 
  10   0   8     3858.95     3878.10    138.20 o 
  12   0   8     6765.85     7482.37    540.35 o 
  14   0   8      997.06     1133.54    308.38 o 
  16   0   8     4890.97     4208.71    491.91 o 
  18   0   8      736.29      522.53    343.36 o 
  20   0   8    13454.15    11620.45   1292.00 o 
  22   0   8     7313.11     8257.39    770.48 o 
  24   0   8      133.83       79.96    240.13 o 
 -25   1   8     6129.50     6662.45    403.64 o 
 -23   1   8      377.00      324.12    126.37 o 
 -21   1   8        4.90       64.26     87.21 o 
 -19   1   8       70.71       81.82     84.32 o 
 -17   1   8     2925.86     3008.40    180.88 o 
 -15   1   8    26389.25    28045.04   1077.03 o 
 -13   1   8     7072.62     7597.48    428.10 o 
 -11   1   8      212.70      183.12     44.53 o 
  -9   1   8     4078.40     4362.63    167.25 o 
  -7   1   8    17645.69    19839.87    763.71 o 
  -5   1   8     2925.83     2947.93    207.65 o 
  -3   1   8      296.91      314.97     65.37 o 
  -1   1   8     1841.63     1954.87    129.88 o 
   1   1   8     4896.03     5206.62    278.85 o 
   3   1   8    10308.17    10523.18    272.71 o 
   5   1   8     5830.43     5996.56    226.45 o 
   7   1   8     1306.87     1345.26     86.37 o 
   9   1   8      974.20     1011.24     81.34 o 
  11   1   8     1262.23     1125.05    101.49 o 
  13   1   8       68.09       50.99     36.04 o 
  15   1   8       11.12        5.89     62.43 o 
  17   1   8     7173.41     9394.45   1313.16 o 
  19   1   8     9644.42     9316.71    654.37 o 
  21   1   8     1325.80     1022.16    258.87 o 
  23   1   8       43.35      -34.10    170.91 o 
 -24   2   8     1205.00     1316.86    169.19 o 
 -22   2   8     1437.54     1499.96    171.00 o 
 -20   2   8     1220.09     1080.87    156.33 o 
 -18   2   8     5856.57     5998.92    289.71 o 
 -16   2   8     1518.56     1414.58    119.84 o 
 -14   2   8       12.93       44.97     60.20 o 
 -12   2   8      927.47     1055.00    101.47 o 
 -10   2   8      969.92      921.48     76.76 o 
  -8   2   8       10.28       52.45     45.25 o 
  -6   2   8      719.87      624.45     88.96 o 
  -4   2   8     2663.77     2924.71    388.87 o 
  -2   2   8      817.82      911.35     91.47 o 
   0   2   8       62.75       43.15     20.10 o 
   2   2   8      365.20      379.63     45.32 o 
   4   2   8       29.18       27.91     31.07 o 
   6   2   8      564.55      545.23     53.27 o 
   8   2   8      294.44      270.68     48.90 o 
  10   2   8     3101.26     2866.76    176.46 o 
  12   2   8      359.67      322.30     80.30 o 
  14   2   8     1076.32     1296.32    126.88 o 
  16   2   8      496.34      407.57    197.58 o 
  18   2   8        4.97       31.52    146.29 o 
  20   2   8     4498.41     4102.53    432.77 o 
  22   2   8      687.82      693.28    243.53 o 
 -25   3   8      140.04      109.93     83.34 o 
 -23   3   8     3212.04     2975.53    277.18 o 
 -21   3   8     3383.22     3332.56    300.92 o 
 -19   3   8     5082.35     5138.35    434.88 o 
 -17   3   8     3839.88     3749.76    219.06 o 
 -15   3   8     4088.06     4390.68    242.75 o 
 -13   3   8     1147.32     1067.02    116.31 o 
 -11   3   8      620.53      650.35     68.97 o 
  -9   3   8        0.29        4.54     12.56 o 
  -7   3   8     1715.92     1332.53    159.80 o 
  -5   3   8     1249.57     1307.69    129.46 o 
  -3   3   8     3423.21     5027.83    615.24 o 
  -1   3   8      542.57      522.18     79.85 o 
   1   3   8     3582.13     3607.92    341.06 o 
   3   3   8       24.65       16.92     31.73 o 
   5   3   8      937.08      889.77     81.85 o 
   7   3   8     1983.66     1977.58    143.01 o 
   9   3   8       20.89       24.34     20.63 o 
  11   3   8      477.12      615.09    145.59 o 
  13   3   8      151.32      115.08     74.01 o 
  15   3   8     3047.66     3178.49    268.04 o 
  17   3   8     2019.54     1991.60    239.67 o 
  19   3   8       60.74       62.49     78.13 o 
  21   3   8      105.22      137.07    147.73 o 
  23   3   8    11182.30    11673.51   1752.77 o 
 -24   4   8      815.97      937.09    198.47 o 
 -22   4   8     1946.37     2192.82    233.82 o 
 -20   4   8     1759.51     1912.66    175.32 o 
 -18   4   8     2962.02     2855.49    195.93 o 
 -16   4   8      907.58      827.24    124.69 o 
 -14   4   8     1347.01     1265.21    133.63 o 
 -12   4   8     5431.42     5196.36    256.27 o 
 -10   4   8     5712.84     5366.78    269.66 o 
  -8   4   8     3115.31     2936.82    189.81 o 
  -6   4   8     9426.69     9203.58    400.66 o 
  -4   4   8       91.09      103.27    107.61 o 
  -2   4   8     4241.76     4278.08    180.17 o 
   0   4   8     3824.69     4043.07    224.20 o 
   2   4   8      255.91      225.03     61.83 o 
   4   4   8      363.12      414.89     77.22 o 
   6   4   8     2757.22     2783.00    199.35 o 
   8   4   8        6.60       17.96     25.63 o 
  10   4   8    11900.25    11280.59    373.82 o 
  12   4   8    11020.05    11879.22    708.84 o 
  14   4   8     3599.33     4076.73    537.20 o 
  16   4   8       89.76       48.21     71.66 o 
  18   4   8       26.94       98.90    119.19 o 
  20   4   8     4112.10     3826.68    415.18 o 
  22   4   8     8311.68     7511.73    584.89 o 
 -23   5   8     1775.24     1498.04    220.27 o 
 -21   5   8      123.51       71.54     99.23 o 
 -19   5   8     8080.07     8232.37    491.10 o 
 -17   5   8     7485.69     7429.26    412.04 o 
 -15   5   8     6101.02     5888.17    289.34 o 
 -13   5   8     4801.60     4287.68    304.91 o 
 -11   5   8      107.83      110.73     78.80 o 
  -9   5   8     4412.77     4026.54    198.46 o 
  -7   5   8    15428.52    15424.05    424.39 o 
  -5   5   8     7062.06     6654.75    253.73 o 
  -3   5   8     6300.71     5870.95    224.33 o 
  -1   5   8     1266.85     1329.56    119.25 o 
   1   5   8       36.57       42.15     35.41 o 
   3   5   8      112.80      185.50     69.63 o 
   5   5   8     9414.93    10156.85    813.54 o 
   7   5   8     6531.97     5674.39    511.91 o 
   9   5   8     1617.56     1504.32    150.17 o 
  11   5   8       38.09       39.92     94.16 o 
  13   5   8     1198.02     1252.14    230.09 o 
  15   5   8     2380.71     2500.17    234.47 o 
  17   5   8     4870.45     5342.99    406.97 o 
  19   5   8     1474.44     1320.17    330.08 o 
  21   5   8     1940.40     1469.37    291.20 o 
 -22   6   8     6614.40     6497.15    443.82 o 
 -20   6   8     9704.56     8906.44    769.95 o 
 -18   6   8     3510.23     3390.83    225.32 o 
 -16   6   8      181.39      221.22    127.80 o 
 -14   6   8       84.21       67.35     85.41 o 
 -12   6   8     5951.13     5446.02    274.47 o 
 -10   6   8    15298.58    15600.02    432.21 o 
  -8   6   8     1027.28      861.52    147.32 o 
  -6   6   8     1044.45      930.54    134.21 o 
  -4   6   8       10.37       18.53     26.65 o 
  -2   6   8     3214.29     3191.25    170.93 o 
   0   6   8     8630.68     9186.71    516.30 o 
   2   6   8      194.34      176.65     78.88 o 
   4   6   8      106.20      121.62     65.07 o 
   6   6   8      951.56      886.58    136.49 o 
   8   6   8      216.11      194.23     77.89 o 
  10   6   8     1427.37     1192.54    196.84 o 
  12   6   8     1571.78     1705.87    195.86 o 
  14   6   8     4289.98     4388.37    315.34 o 
  16   6   8        1.96       54.79    112.40 o 
  18   6   8      612.82      733.30    404.38 o 
  20   6   8      201.06      178.78    167.50 o 
 -21   7   8       35.09       42.17    157.80 o 
 -19   7   8     1673.66     1474.95    241.78 o 
 -17   7   8     2578.41     2694.11    314.78 o 
 -15   7   8      528.43      479.05    134.59 o 
 -13   7   8     7844.95     8220.07    462.37 o 
 -11   7   8      792.92      878.18    167.38 o 
  -9   7   8     1788.42     1737.04    216.01 o 
  -7   7   8       16.25       33.17     51.04 o 
  -5   7   8      203.85      196.60     92.93 o 
  -3   7   8      653.06      606.70    109.64 o 
  -1   7   8      190.83      135.39    113.91 o 
   1   7   8       83.92       60.07     66.09 o 
   3   7   8      282.04      230.32    130.61 o 
   5   7   8      399.33      502.92    127.58 o 
   7   7   8     1466.38     1610.15    205.12 o 
   9   7   8      333.64      259.77    115.01 o 
  11   7   8      109.79       99.27    101.70 o 
  13   7   8     1098.09      929.50    166.99 o 
  15   7   8     6063.49     5944.89    434.46 o 
  17   7   8      937.86     1097.70    206.17 o 
 -18   8   8      571.37      451.38    181.15 o 
 -16   8   8     1375.08     1088.16    238.51 o 
 -14   8   8       73.56       68.88     66.51 o 
 -12   8   8        5.17       55.49     80.61 o 
 -10   8   8      100.91      132.83     83.76 o 
  -8   8   8      685.81      730.96    164.13 o 
  -6   8   8        4.24       24.51     62.56 o 
  -4   8   8     4709.54     4337.37    276.17 o 
  -2   8   8     3974.95     4350.72    303.13 o 
   0   8   8     4293.87     4583.32    258.30 o 
   2   8   8     1971.61     1979.98    239.20 o 
   4   8   8      135.22      127.02     68.75 o 
   6   8   8     1702.04     1691.49    155.06 o 
   8   8   8     2679.46     2569.24    201.04 o 
  10   8   8     4593.61     4168.81    352.66 o 
  12   8   8      315.09      384.61    166.27 o 
  14   8   8     1504.52     1467.01    193.84 o 
  16   8   8     1048.96      851.76    206.42 o 
 -15   9   8     1522.18     1893.19    278.18 o 
 -13   9   8     1528.35     1495.08    243.19 o 
 -11   9   8      113.77      111.89    111.87 o 
  -9   9   8      303.77      268.55    136.01 o 
  -7   9   8       13.46       71.89     68.39 o 
  -5   9   8     1365.00     1540.51    163.41 o 
  -3   9   8     7938.10     8317.02    475.92 o 
  -1   9   8     1411.56     1403.05    158.93 o 
   1   9   8       20.04       64.16     86.20 o 
   3   9   8      133.50      141.98     93.47 o 
   5   9   8     5604.01     5640.97    312.78 o 
   7   9   8     1450.65     1584.85    183.98 o 
   9   9   8       11.43       23.32    105.87 o 
  11   9   8      399.00      260.36    166.58 o 
  13   9   8     1397.59     1356.65    254.65 o 
 -12  10   8     6755.65     6595.88    462.90 o 
 -10  10   8    10160.47    11078.63    581.17 o 
  -8  10   8      784.35      946.68    281.89 o 
  -6  10   8      606.59      642.90    159.98 o 
  -4  10   8       80.93      126.34    101.94 o 
  -2  10   8     3626.17     3434.90    305.88 o 
   0  10   8      620.87      530.37    254.44 o 
   2  10   8      420.57      503.88    174.47 o 
   4  10   8       93.53       88.07    106.19 o 
   6  10   8       14.74       14.68     87.12 o 
   8  10   8     8712.17     8898.21    612.28 o 
  10  10   8      323.33      287.06    172.55 o 
  -7  11   8      113.07       57.11    148.01 o 
  -5  11   8      218.73      223.74    287.26 o 
  -3  11   8     2198.49     2315.72    221.00 o 
  -1  11   8     2183.84     1909.83    198.82 o 
   1  11   8      154.08      105.20    102.62 o 
   3  11   8      921.37      971.53    185.94 o 
   5  11   8     1304.24     1480.24    181.43 o 
 -25   1   9     2142.14     2210.18    359.33 o 
 -23   1   9     6107.51     6638.77    435.46 o 
 -21   1   9      331.00      384.11    126.69 o 
 -19   1   9     1992.63     2063.91    154.70 o 
 -17   1   9     3347.64     3632.95    262.48 o 
 -15   1   9      689.52      845.02    114.40 o 
 -13   1   9     2924.85     3167.38    177.65 o 
 -11   1   9     2937.16     3037.87    127.03 o 
  -9   1   9     1626.09     1683.43    157.77 o 
  -7   1   9     1032.01     1090.55    106.67 o 
  -5   1   9      954.69      946.20     78.71 o 
  -3   1   9      219.68      217.26     50.14 o 
  -1   1   9      543.00      465.97     74.12 o 
   1   1   9     4826.65     4775.06    123.43 o 
   3   1   9     5196.92     5086.01    154.63 o 
   5   1   9     2481.49     2268.72    144.57 o 
   7   1   9     1141.47     1083.32     79.17 o 
   9   1   9       68.29       66.99     37.42 o 
  11   1   9     2235.72     1976.92    265.75 o 
  13   1   9       28.97       20.38     26.70 o 
  15   1   9     4458.83     4481.98    848.69 o 
  17   1   9     2767.25     2814.09    775.14 o 
  19   1   9      612.97      725.16    212.87 o 
  21   1   9     2357.22     1997.94    285.57 o 
 -24   2   9        0.24       65.41     97.35 o 
 -22   2   9     2494.99     2725.06    300.79 o 
 -20   2   9     7437.64     8178.44    581.10 o 
 -18   2   9      296.02      309.88    107.64 o 
 -16   2   9     1635.73     1575.41    214.64 o 
 -14   2   9      813.58      734.46     92.64 o 
 -12   2   9      971.42      983.05    102.96 o 
 -10   2   9       58.10       88.59     73.98 o 
  -8   2   9     1795.89     1731.28    178.01 o 
  -6   2   9     2952.40     3001.48    221.89 o 
  -4   2   9      332.50      412.35     70.42 o 
  -2   2   9       76.34       64.44     51.92 o 
   0   2   9     1334.53     1162.86    161.95 o 
   2   2   9     9483.36     9967.83    302.41 o 
   4   2   9     3536.13     3923.45    178.51 o 
   6   2   9     1471.64     1493.92     95.53 o 
   8   2   9     1206.44     1073.24     91.00 o 
  10   2   9     1370.21     1129.07    164.28 o 
  12   2   9     9714.41    10672.14    692.02 o 
  14   2   9     2800.74     3557.35    347.63 o 
  16   2   9     6524.35     7710.08    700.44 o 
  18   2   9     2978.90     2623.40    768.98 o 
  20   2   9     2693.50     2530.83    325.74 o 
  22   2   9      196.64      220.06    244.92 o 
 -23   3   9     3351.97     3832.79    360.19 o 
 -21   3   9        7.80       59.50    125.69 o 
 -19   3   9     1075.53     1024.84    252.06 o 
 -17   3   9     3414.82     3405.38    287.11 o 
 -15   3   9    18654.61    19136.14    592.40 o 
 -13   3   9    10565.49     9408.40    289.71 o 
 -11   3   9     8904.90     9573.80    438.07 o 
  -9   3   9      960.07      931.94    176.92 o 
  -7   3   9     1323.06     1317.31    135.51 o 
  -5   3   9     6195.80     5567.02    293.41 o 
  -3   3   9     4821.98     5077.24    213.11 o 
  -1   3   9     3041.55     2913.45    271.61 o 
   1   3   9     1535.09     1554.17    118.07 o 
   3   3   9      260.32      305.41     90.58 o 
   5   3   9     1501.91     1483.53    116.07 o 
   7   3   9     3006.45     3160.51    272.75 o 
   9   3   9     7532.02     8058.27    571.44 o 
  11   3   9     9806.37     9532.19    553.02 o 
  13   3   9    10490.01    12378.65   1022.63 o 
  15   3   9      320.00      333.25    197.75 o 
  17   3   9     5460.17     5139.62    488.43 o 
  19   3   9    10169.60    13400.69   2090.89 o 
  21   3   9     7521.11     6305.49    893.89 o 
 -22   4   9     4104.83     3974.08    343.48 o 
 -20   4   9      585.05      704.48    180.74 o 
 -18   4   9     5786.44     5922.80    397.10 o 
 -16   4   9     2401.10     2429.23    285.05 o 
 -14   4   9     2698.65     2464.86    305.59 o 
 -12   4   9      750.35      690.47     86.24 o 
 -10   4   9      500.14      379.65    181.07 o 
  -8   4   9     3673.76     3678.30    243.74 o 
  -6   4   9     1288.77     1280.71    238.60 o 
  -4   4   9     1711.40     1434.99    169.02 o 
  -2   4   9     1534.81     1457.79    177.66 o 
   0   4   9      529.12      548.31     53.23 o 
   2   4   9       51.96       24.90     30.28 o 
   4   4   9       43.33       28.44     32.36 o 
   6   4   9       34.45       16.89     50.83 o 
   8   4   9     2187.40     2355.58    178.39 o 
  10   4   9      516.90      573.12    135.17 o 
  12   4   9     4164.71     4192.82    321.56 o 
  14   4   9     4557.26     4714.48    348.44 o 
  16   4   9     8474.49     8478.44   1352.69 o 
  18   4   9      175.31      158.66    145.81 o 
  20   4   9        1.82       76.27    142.10 o 
 -21   5   9        2.25       25.06    137.57 o 
 -19   5   9        2.56       84.44    132.35 o 
 -17   5   9     1386.88     1217.79    219.93 o 
 -15   5   9        5.74       68.14     85.04 o 
 -13   5   9      418.83      445.27    144.62 o 
 -11   5   9     1875.16     2388.44    218.85 o 
  -9   5   9      322.11      231.62     66.97 o 
  -7   5   9     1958.80     1853.18    229.95 o 
  -5   5   9     1073.57     1341.74    246.89 o 
  -3   5   9     4302.80     3988.23    354.64 o 
  -1   5   9      811.59      805.29    113.26 o 
   1   5   9      883.64      866.23    105.37 o 
   3   5   9      750.67      652.66     90.09 o 
   5   5   9      978.20     1001.73    135.56 o 
   7   5   9     5134.06     4930.46    513.72 o 
   9   5   9     1119.15     1173.04    168.09 o 
  11   5   9      547.89      699.59    172.05 o 
  13   5   9      551.92      545.86    149.94 o 
  15   5   9      316.99      311.87    167.22 o 
  17   5   9     1489.21     1678.70    272.79 o 
  19   5   9      109.33      136.92    207.41 o 
 -20   6   9     1804.58     1720.54    244.44 o 
 -18   6   9     1773.24     1690.57    211.05 o 
 -16   6   9      471.66      390.26    172.38 o 
 -14   6   9     2537.27     2542.09    311.48 o 
 -12   6   9        6.81       35.26    103.54 o 
 -10   6   9      162.33      164.03    150.79 o 
  -8   6   9     2234.60     2163.42    226.30 o 
  -6   6   9     1934.79     1603.82    207.17 o 
  -4   6   9     1453.17     1450.12    167.00 o 
  -2   6   9     3713.71     3418.57    331.23 o 
   0   6   9     5137.15     5696.72    258.83 o 
   2   6   9      200.48      209.23     86.19 o 
   4   6   9      453.82      542.04    114.90 o 
   6   6   9     3894.74     4073.67    217.01 o 
   8   6   9      296.87      294.80    103.11 o 
  10   6   9        0.57       19.31     91.25 o 
  12   6   9      885.50      953.29    180.77 o 
  14   6   9     1617.24     1827.42    218.56 o 
  16   6   9     2610.54     2951.88    261.84 o 
  18   6   9      981.58      941.01    263.33 o 
 -19   7   9      637.50      568.02    219.75 o 
 -17   7   9     2310.80     2136.99    256.19 o 
 -15   7   9      926.82      847.06    169.50 o 
 -13   7   9      513.33      360.98    175.11 o 
 -11   7   9      503.84      689.15    229.29 o 
  -9   7   9     1363.86     1185.89    191.87 o 
  -7   7   9      419.98      351.56    117.70 o 
  -5   7   9     5633.68     5510.67    452.65 o 
  -3   7   9     7375.75     7036.86    460.54 o 
  -1   7   9     3689.30     3637.07    239.76 o 
   1   7   9     1256.35     1389.66    257.76 o 
   3   7   9       91.61      108.58     76.86 o 
   5   7   9     3020.35     2889.46    217.22 o 
   7   7   9     6173.69     6355.04    428.73 o 
   9   7   9    10416.86    10274.59    521.09 o 
  11   7   9     3677.63     3475.93    265.15 o 
  13   7   9      458.83      407.02    148.55 o 
  15   7   9       73.81       91.94    109.53 o 
 -16   8   9     3912.29     3521.04    332.89 o 
 -14   8   9     1723.88     1841.28    241.05 o 
 -12   8   9      696.17      635.26    212.20 o 
 -10   8   9     5080.51     5171.95    426.96 o 
  -8   8   9     3945.65     3742.06    362.49 o 
  -6   8   9     1397.32     1577.14    221.52 o 
  -4   8   9     3583.96     3143.41    259.58 o 
  -2   8   9      382.73      374.51    268.74 o 
   0   8   9     4223.48     4101.69    281.27 o 
   2   8   9     3464.85     3449.66    188.50 o 
   4   8   9     4108.67     3872.16    317.64 o 
   6   8   9     2210.98     2285.94    184.59 o 
   8   8   9      138.97      105.74     86.37 o 
  10   8   9      272.61      254.47    130.57 o 
  12   8   9     1780.53     1878.73    225.04 o 
  14   8   9     8363.26     7172.36   1477.58 o 
 -13   9   9     9365.45    10476.04    758.87 o 
 -11   9   9     3393.48     3395.74    493.20 o 
  -9   9   9       97.34       82.09    118.93 o 
  -7   9   9       37.95       54.50     80.42 o 
  -5   9   9     1317.71     1498.33    298.84 o 
  -3   9   9     8674.81     8695.35    631.28 o 
  -1   9   9     2079.54     2255.93    251.10 o 
   1   9   9      469.93      499.41    231.40 o 
   3   9   9        5.72       17.94     62.91 o 
   5   9   9      264.30      283.10    142.88 o 
   7   9   9     6952.29     7863.59    499.13 o 
   9   9   9     5918.16     6007.84    373.34 o 
  11   9   9     2205.38     2167.26    219.00 o 
 -10  10   9      208.04      149.59    205.23 o 
  -8  10   9        9.27       56.00    121.86 o 
  -6  10   9      232.86      161.94    136.90 o 
  -4  10   9     6483.09     6192.48    608.08 o 
  -2  10   9     1604.31     1768.74    248.23 o 
   0  10   9     3708.83     3107.60    391.04 o 
   2  10   9      119.97       94.81    108.93 o 
   4  10   9       60.53       62.38    110.02 o 
   6  10   9      168.45      121.23     81.64 o 
   8  10   9      399.84      365.91    191.43 o 
 -22   0  10       47.59       97.94    153.92 o 
 -20   0  10       80.18      216.91    235.43 o 
 -18   0  10     2011.60     2385.22    448.44 o 
 -16   0  10     9982.88    10689.06   1215.18 o 
 -14   0  10     3949.15     3828.12    270.00 o 
 -12   0  10       14.56       24.89     53.22 o 
 -10   0  10       92.89      221.14    416.52 o 
  -8   0  10     2242.02     2185.56    390.13 o 
  -6   0  10     3274.59     3489.73    544.72 o 
  -4   0  10     4793.33     4524.51    506.69 o 
  -2   0  10     1102.26     1150.21    330.63 o 
   0   0  10     2791.65     2948.74    172.25 o 
   2   0  10     7077.15     6753.84    254.40 o 
   4   0  10    31887.85    30840.35   1406.34 o 
   6   0  10    13080.40    16122.20   3355.35 o 
   8   0  10    22312.86    18675.01   2728.71 o 
  10   0  10     2578.88     3032.92    243.36 o 
  12   0  10      284.70      334.57    171.56 o 
  14   0  10     2055.49     1768.07    307.75 o 
  16   0  10     1528.44     1837.85    427.96 o 
  18   0  10     2377.71     2322.60    379.92 o 
  20   0  10     2112.74     2671.40    472.50 o 
 -23   1  10      994.09     1408.96    434.76 o 
 -21   1  10     4143.98     4316.56    480.60 o 
 -19   1  10     3139.19     3352.16    412.80 o 
 -17   1  10     1871.84     1896.48    173.85 o 
 -15   1  10      952.79      995.67    149.35 o 
 -13   1  10     3134.05     3581.08    219.90 o 
 -11   1  10     5479.49     5641.47    260.13 o 
  -9   1  10       66.34       42.69     45.55 o 
  -7   1  10       99.53      125.85     45.93 o 
  -5   1  10      302.00      283.51     39.87 o 
  -3   1  10      463.38      557.55     75.43 o 
  -1   1  10     4761.44     4494.74    172.98 o 
   1   1  10     7815.87     8099.71    336.55 o 
   3   1  10    30721.65    31725.13   1335.35 o 
   5   1  10     9126.61     8735.93    272.15 o 
   7   1  10     1576.95     1517.59    138.36 o 
   9   1  10     2244.58     2522.88    211.66 o 
  11   1  10     3741.09     4101.05    361.33 o 
  13   1  10     6584.79     7241.02    562.31 o 
  15   1  10      740.31      967.02    184.38 o 
  17   1  10       99.01      101.14    103.74 o 
  19   1  10      710.32      753.85    202.61 o 
 -22   2  10     1519.73     1400.22    408.41 o 
 -20   2  10        0.88       74.38    220.33 o 
 -18   2  10     8947.75     8461.08    591.52 o 
 -16   2  10      302.06      222.56    101.72 o 
 -14   2  10     2122.80     2479.58    312.22 o 
 -12   2  10     2033.24     2035.72    168.96 o 
 -10   2  10     5600.38     5304.97    284.86 o 
  -8   2  10     2147.07     2176.24    167.52 o 
  -6   2  10       17.12       56.26     64.67 o 
  -4   2  10      134.90      147.90     58.81 o 
  -2   2  10      908.16      925.70    108.97 o 
   0   2  10       85.27      116.96     66.59 o 
   2   2  10     2546.05     2613.18    160.17 o 
   4   2  10     3381.79     3433.29    291.25 o 
   6   2  10      517.59      542.35     95.99 o 
   8   2  10        2.25       21.54     35.42 o 
  10   2  10      249.97      334.70     99.73 o 
  12   2  10       64.60       52.52     78.95 o 
  14   2  10       97.28       96.68    136.11 o 
  16   2  10      590.82      609.33    184.97 o 
  18   2  10       48.26       96.03    109.66 o 
  20   2  10      873.78      882.32    215.30 o 
 -21   3  10      530.13      529.45    252.62 o 
 -19   3  10     1457.55     1323.22    213.73 o 
 -17   3  10       14.92       46.36    102.33 o 
 -15   3  10      642.01      625.87    157.55 o 
 -13   3  10     2015.50     1993.13    280.96 o 
 -11   3  10     2356.52     2139.89    252.24 o 
  -9   3  10     1202.37     1126.14    131.54 o 
  -7   3  10     2590.24     2733.76    266.72 o 
  -5   3  10      730.53      679.09    118.92 o 
  -3   3  10      370.63      335.49    129.01 o 
  -1   3  10     1227.13     1224.72    154.28 o 
   1   3  10     2812.20     2673.67    180.39 o 
   3   3  10     1330.89     1305.02    143.37 o 
   5   3  10       12.82        6.49     25.27 o 
   7   3  10        7.73       43.30     45.82 o 
   9   3  10      399.91      484.89    143.70 o 
  11   3  10      397.23      344.76    138.48 o 
  13   3  10        8.48       20.61     75.96 o 
  15   3  10       13.25       18.59    119.35 o 
  17   3  10      147.32      129.65    143.54 o 
  19   3  10      524.15      676.95    220.36 o 
 -20   4  10       23.18      -10.63    126.48 o 
 -18   4  10      398.93      404.25    160.67 o 
 -16   4  10     8994.53     8796.11    756.50 o 
 -14   4  10     2699.50     2717.32    215.95 o 
 -12   4  10      331.70      355.37    146.26 o 
 -10   4  10      232.07      278.43    111.82 o 
  -8   4  10     1020.19      929.35    158.48 o 
  -6   4  10     5485.88     5372.39    285.30 o 
  -4   4  10     1672.89     1649.93    188.31 o 
  -2   4  10      343.67      259.88    144.26 o 
   0   4  10       12.75       21.97     54.26 o 
   2   4  10      106.12       80.18     55.76 o 
   4   4  10     2843.73     2900.62    241.61 o 
   6   4  10     3112.43     3156.78    161.77 o 
   8   4  10    10684.81    11276.86    897.26 o 
  10   4  10     1591.92     1860.81    179.18 o 
  12   4  10      989.32      951.22    147.69 o 
  14   4  10     1632.36     1859.51    250.23 o 
  16   4  10     2435.22     2198.90    286.16 o 
  18   4  10     5332.02     6983.59   1270.06 o 
 -19   5  10     8145.75     9307.63    512.30 o 
 -17   5  10      297.50      313.40    530.11 o 
 -15   5  10       87.97       72.69     81.52 o 
 -13   5  10       77.66       91.12    125.52 o 
 -11   5  10     3275.33     3256.00    257.11 o 
  -9   5  10     3645.20     3674.07    330.39 o 
  -7   5  10     1985.93     1601.57    250.26 o 
  -5   5  10       36.62        9.00     64.17 o 
  -3   5  10      134.53      136.66    117.02 o 
  -1   5  10    16334.24    15083.72   1407.90 o 
   1   5  10     8944.13     9807.71   1254.10 o 
   3   5  10      697.44      804.55     96.12 o 
   5   5  10     1213.55     1241.67    193.10 o 
   7   5  10       46.39       60.77     68.92 o 
   9   5  10     2000.49     2036.71    175.05 o 
  11   5  10    13210.74    15245.47    431.57 o 
  13   5  10     7032.52     6573.00   1184.29 o 
  15   5  10     1337.20     1375.59    246.00 o 
  17   5  10      396.02      492.85    307.55 o 
 -18   6  10     1982.10     1728.04    304.91 o 
 -16   6  10     3505.32     3719.95    310.53 o 
 -14   6  10      647.13      448.02    211.41 o 
 -12   6  10      628.37      510.50    193.45 o 
 -10   6  10     1099.22     1212.64    195.97 o 
  -8   6  10      541.65      663.35    173.28 o 
  -6   6  10     2528.99     2301.21    196.27 o 
  -4   6  10     2386.14     2394.64    309.02 o 
  -2   6  10     4950.92     5311.75    750.88 o 
   0   6  10      671.22      690.11    157.05 o 
   2   6  10     1303.52     1296.66    204.08 o 
   4   6  10     8129.97     8688.56    441.11 o 
   6   6  10     7639.17     8480.57   1351.90 o 
   8   6  10     4275.67     4444.91    293.68 o 
  10   6  10     1648.75     1432.63    248.98 o 
  12   6  10      190.51      175.92    112.29 o 
  14   6  10     2221.50     2385.82    212.79 o 
  16   6  10     5245.89     6430.69    520.25 o 
 -17   7  10      765.15      874.90    216.51 o 
 -15   7  10       34.50       73.38    148.77 o 
 -13   7  10       50.59        3.37    115.41 o 
 -11   7  10      527.68      447.79    160.38 o 
  -9   7  10      677.59      540.81    196.46 o 
  -7   7  10        1.34       43.51    129.94 o 
  -5   7  10       91.00      104.83    108.12 o 
  -3   7  10      598.72      697.62    213.09 o 
  -1   7  10     2098.94     2199.67    215.16 o 
   1   7  10      646.23      649.73    178.30 o 
   3   7  10      641.91      640.58    188.16 o 
   5   7  10        1.70       24.45     63.27 o 
   7   7  10       13.80       23.31     80.73 o 
   9   7  10       17.03       50.26     56.14 o 
  11   7  10      260.92      263.50    134.58 o 
  13   7  10     1785.52     1901.57    211.27 o 
 -14   8  10      977.77     1113.56    239.20 o 
 -12   8  10     4351.91     4038.97    359.11 o 
 -10   8  10     1454.15     1458.90    232.80 o 
  -8   8  10     2904.43     2871.48    358.39 o 
  -6   8  10     1736.32     1559.06    222.27 o 
  -4   8  10      107.12      108.39    135.12 o 
  -2   8  10     1197.94     1211.82    229.39 o 
   0   8  10     4341.62     3775.44    349.86 o 
   2   8  10     1648.02     1472.41    229.08 o 
   4   8  10     1165.28     1063.55    195.57 o 
   6   8  10      113.29      107.19    120.68 o 
   8   8  10     2162.05     2262.23    309.62 o 
  10   8  10       11.84       22.25    157.53 o 
  12   8  10       64.63       57.37     95.79 o 
 -11   9  10     1376.52     1505.34    247.12 o 
  -9   9  10     2203.48     2632.08    340.58 o 
  -7   9  10        5.95      110.90    109.66 o 
  -5   9  10     2145.68     2000.85    267.52 o 
  -3   9  10      338.70      199.58    289.21 o 
  -1   9  10       70.11       98.09    107.09 o 
   1   9  10       38.11       48.32     89.88 o 
   3   9  10      298.28      227.70    206.89 o 
   5   9  10     1777.73     1594.34    386.80 o 
   7   9  10     4192.58     4166.40    438.76 o 
  -4  10  10     4221.43     3865.09    344.26 o 
  -2  10  10      338.65      248.72    173.30 o 
   0  10  10      821.65      541.97    242.02 o 
   2  10  10      377.54      364.45    184.50 o 
 -21   1  11       68.34      113.45    185.33 o 
 -19   1  11       21.98       79.14    188.24 o 
 -17   1  11      390.36      115.98    357.25 o 
 -15   1  11      251.59      214.95    166.67 o 
 -13   1  11      361.13      375.18    282.00 o 
 -11   1  11        2.28       10.96    186.52 o 
  -9   1  11        7.26      -13.20    139.26 o 
  -7   1  11      821.37      810.25    249.95 o 
  -5   1  11      789.60      877.62    272.44 o 
  -3   1  11       15.01       45.18     77.98 o 
  -1   1  11       77.01       38.93     68.12 o 
   1   1  11     2283.41     2279.84    221.68 o 
   3   1  11    33534.95    31429.74   1329.90 o 
   5   1  11        6.37       29.49     42.48 o 
   7   1  11     2518.04     2103.71    219.79 o 
   9   1  11       72.02       50.68     66.51 o 
  11   1  11       71.94       69.39     67.70 o 
  13   1  11     4098.63     4487.41    410.00 o 
  15   1  11       70.27       50.90     63.82 o 
  17   1  11      328.20      131.23    117.50 o 
 -20   2  11      330.32      252.65    313.23 o 
 -18   2  11     9331.74     8860.39    772.81 o 
 -16   2  11     4343.38     4673.84    552.11 o 
 -14   2  11     5553.01     5797.09    567.26 o 
 -12   2  11     2460.08     2146.99    306.87 o 
 -10   2  11     1051.09     1057.03    171.66 o 
  -8   2  11      243.53      182.35     82.72 o 
  -6   2  11      135.15      141.79     93.17 o 
  -4   2  11     6058.69     6352.38    255.84 o 
  -2   2  11     8673.72     9195.27    358.58 o 
   0   2  11     2893.69     2688.19    187.70 o 
   2   2  11        6.68       45.04     56.09 o 
   4   2  11      859.43      980.37    101.47 o 
   6   2  11      289.31      351.46     85.53 o 
   8   2  11     2263.84     2181.87    179.15 o 
  10   2  11     4532.78     5292.76    351.21 o 
  12   2  11     2822.22     2453.86    270.90 o 
  14   2  11      100.23       67.28     94.45 o 
  16   2  11      766.57      550.19    209.96 o 
  18   2  11     2235.81     1991.30    291.03 o 
 -19   3  11       99.60      144.25    169.78 o 
 -17   3  11     1505.24     1500.72    343.01 o 
 -15   3  11     1885.58     1759.62    345.21 o 
 -13   3  11      422.82      472.68    131.32 o 
 -11   3  11     1112.42      892.65    155.44 o 
  -9   3  11     1057.20     1144.85    145.06 o 
  -7   3  11     9665.44     9960.84    633.87 o 
  -5   3  11    29480.19    29613.84    795.82 o 
  -3   3  11       63.94       28.59     84.47 o 
  -1   3  11     3779.24     3613.64    222.45 o 
   1   3  11     2545.53     2365.83    418.45 o 
   3   3  11     2997.48     3560.67    271.20 o 
   5   3  11     2833.32     3359.05    481.23 o 
   7   3  11     1009.66      979.25    111.47 o 
   9   3  11      870.19      938.75    130.65 o 
  11   3  11     4245.07     3758.75    871.35 o 
  13   3  11     3356.82     3187.83    459.63 o 
  15   3  11      450.56      565.30    222.04 o 
  17   3  11       12.26       50.54     94.51 o 
 -18   4  11     2673.96     2239.63    397.56 o 
 -16   4  11      715.16      798.76    352.43 o 
 -14   4  11     3170.22     3392.73    263.37 o 
 -12   4  11     1380.10     1545.25    198.33 o 
 -10   4  11      358.14      386.34    172.68 o 
  -8   4  11     1291.56     1169.39    150.27 o 
  -6   4  11     2266.00     2311.90    391.78 o 
  -4   4  11     6042.76     7150.78    623.45 o 
  -2   4  11     8738.90     9475.75    454.11 o 
   0   4  11     6702.43     6390.11    344.19 o 
   2   4  11      733.91      701.00    163.59 o 
   4   4  11      189.79      108.28    100.36 o 
   6   4  11     5267.00     5179.59    663.19 o 
   8   4  11     2122.26     1910.09    176.47 o 
  10   4  11     1742.74     1699.52    163.68 o 
  12   4  11     4508.00     4634.98   1281.15 o 
  14   4  11      187.61      224.52    165.65 o 
  16   4  11      288.27      401.52    178.47 o 
 -17   5  11        0.18      116.35    211.05 o 
 -15   5  11      282.47      307.86    124.59 o 
 -13   5  11      254.56      213.18    166.98 o 
 -11   5  11       75.29       76.77     94.62 o 
  -9   5  11     1166.14     1166.94    173.25 o 
  -7   5  11      752.50      818.11    177.70 o 
  -5   5  11      546.31      576.75    163.16 o 
  -3   5  11     1121.97      870.46    158.79 o 
  -1   5  11      884.47      740.33    183.82 o 
   1   5  11     1183.41     1105.74    178.05 o 
   3   5  11      288.26      228.75    110.90 o 
   5   5  11      384.75      266.31    112.16 o 
   7   5  11      277.70      387.35    151.70 o 
   9   5  11      211.80      293.80    179.67 o 
  11   5  11      605.46      643.32    130.69 o 
  13   5  11     1437.34     1175.90    186.29 o 
  15   5  11      114.88       43.62    117.87 o 
 -16   6  11       37.50       87.87    115.29 o 
 -14   6  11        5.28        9.37    128.37 o 
 -12   6  11      306.98      279.70    229.20 o 
 -10   6  11     1168.83     1080.24    198.81 o 
  -8   6  11     1221.59     1172.34    203.96 o 
  -6   6  11      984.43      946.74    156.04 o 
  -4   6  11        6.26       27.50     99.98 o 
  -2   6  11     1125.63     1302.98    189.82 o 
   0   6  11      745.12      655.28    208.75 o 
   2   6  11      440.89      400.19    188.26 o 
   4   6  11       38.12       68.43     61.49 o 
   6   6  11       64.63       84.45    130.60 o 
   8   6  11      470.10      759.10    237.38 o 
  10   6  11      381.08      466.86    206.59 o 
  12   6  11      427.01      382.22    207.31 o 
 -13   7  11      284.55      302.06    196.38 o 
 -11   7  11      348.31      341.25    135.88 o 
  -9   7  11     6637.41     6354.68    459.11 o 
  -7   7  11     2780.46     2900.74    285.30 o 
  -5   7  11     1197.90     1020.93    180.87 o 
  -3   7  11      503.96      485.03    208.14 o 
  -1   7  11       49.23       36.06     64.18 o 
   1   7  11     4350.23     4025.10    358.31 o 
   3   7  11     1582.41     1835.02    186.92 o 
   5   7  11     5055.69     5324.39    715.52 o 
   7   7  11     1078.82      954.60    239.14 o 
   9   7  11      317.74      227.50    258.73 o 
  11   7  11      654.69      868.18    234.87 o 
 -10   8  11     5119.56     4991.96    386.86 o 
  -8   8  11      110.97      127.53    152.29 o 
  -6   8  11     1711.68     1745.81    223.74 o 
  -4   8  11     3585.21     3596.75    602.09 o 
  -2   8  11    15808.43    16689.24    896.91 o 
   0   8  11    17843.80    19582.14    590.02 o 
   2   8  11      942.77      938.45    206.18 o 
   4   8  11       50.53       58.32    101.48 o 
   6   8  11     2930.91     3287.92    352.95 o 
   8   8  11     8153.13     6730.52    510.34 o 
  -5   9  11       81.80       77.87    148.29 o 
  -3   9  11      190.75      160.94    123.66 o 
  -1   9  11      323.59      245.41    259.45 o 
   1   9  11     1253.64     1264.33    260.34 o 
   3   9  11     2320.44     2345.72    327.48 o 
 -18   0  12     1774.19     1695.16    529.82 o 
 -16   0  12        2.43       41.98    234.12 o 
 -14   0  12     4961.19     5181.36    855.64 o 
 -12   0  12     9444.46    10538.96   1074.98 o 
 -10   0  12     2446.53     2547.28    566.89 o 
  -8   0  12     9474.61     9630.84   1088.28 o 
  -6   0  12     3255.83     2714.51    460.34 o 
  -4   0  12      938.24      969.23    329.92 o 
  -2   0  12     6619.36     6094.22    937.25 o 
   0   0  12     2369.25     1868.18    455.03 o 
   2   0  12    23924.20    23625.98    852.54 o 
   4   0  12    36261.32    35733.10    990.12 o 
   6   0  12     8144.25     7721.29    791.43 o 
   8   0  12       81.30      171.59    270.57 o 
  10   0  12     1330.83     1351.96    257.41 o 
  12   0  12     2518.85     2379.99    313.78 o 
  14   0  12       41.27       93.16    135.70 o 
  16   0  12       23.90       70.78    190.30 o 
 -19   1  12       58.70      116.36    213.49 o 
 -17   1  12      175.07      221.95    281.74 o 
 -15   1  12     3483.45     3707.02    464.98 o 
 -13   1  12     6383.04     6550.68    642.12 o 
 -11   1  12      307.98      375.18    208.94 o 
  -9   1  12       72.43      224.81    224.04 o 
  -7   1  12    11203.86    11878.37    902.54 o 
  -5   1  12    14114.68    14089.60    801.35 o 
  -3   1  12     1132.55     1070.27    266.69 o 
  -1   1  12     1054.32      996.53    208.50 o 
   1   1  12        0.62       53.49     90.93 o 
   3   1  12     9434.00     8559.29   1949.28 o 
   5   1  12     9192.32     9639.88    685.10 o 
   7   1  12     3011.83     3921.15    301.54 o 
   9   1  12     1136.71     1641.54    274.95 o 
  11   1  12      268.97      161.16    183.47 o 
  13   1  12     1777.44     1893.48    412.33 o 
  15   1  12      484.56      212.69    172.07 o 
 -18   2  12     2443.69     2903.95    465.74 o 
 -16   2  12     2214.90     2073.71    400.74 o 
 -14   2  12        1.91      103.52    232.13 o 
 -12   2  12       38.44       18.07    186.97 o 
 -10   2  12      449.60      463.83    226.96 o 
  -8   2  12      100.97      146.99    153.82 o 
  -6   2  12       25.43       68.71    120.08 o 
  -4   2  12     3115.54     3043.24    306.00 o 
  -2   2  12      401.11      319.28    293.22 o 
   0   2  12      239.02      171.34    157.41 o 
   2   2  12       32.83       35.29     53.11 o 
   4   2  12      183.80       69.12     65.90 o 
   6   2  12       38.52       23.76     58.95 o 
   8   2  12        3.64       22.14     81.91 o 
  10   2  12      555.66      470.32    311.88 o 
  12   2  12      227.36      296.27    319.93 o 
  14   2  12        1.45       63.51     68.55 o 
 -17   3  12     1054.31     1095.59    337.60 o 
 -15   3  12     2584.98     2615.08    349.27 o 
 -13   3  12     1651.66     1380.58    266.11 o 
 -11   3  12      236.27      195.82    141.62 o 
  -9   3  12      168.91      132.32    193.78 o 
  -7   3  12       47.10       70.74    136.64 o 
  -5   3  12        2.39       16.02    181.77 o 
  -3   3  12     1711.95     1686.29    252.27 o 
  -1   3  12      268.82      223.80    148.33 o 
   1   3  12     1400.46     1165.13    163.54 o 
   3   3  12      328.41      238.84    139.84 o 
   5   3  12      143.65      103.24     77.15 o 
   7   3  12     1528.27     1582.56    262.14 o 
   9   3  12      603.58      440.54    175.99 o 
  11   3  12      440.47      286.44    462.52 o 
  13   3  12       54.41      102.25    225.26 o 
 -16   4  12      194.04      104.73    236.07 o 
 -14   4  12      335.93      347.32    351.75 o 
 -12   4  12     2435.15     2397.90    385.91 o 
 -10   4  12     3680.87     3852.81    468.37 o 
  -8   4  12      841.39     1104.44    328.21 o 
  -6   4  12     1633.78     1650.78    292.33 o 
  -4   4  12      274.99      111.13    164.98 o 
  -2   4  12     2284.14     2994.41    392.59 o 
   0   4  12     2718.43     2705.60    204.54 o 
   2   4  12     2426.35     2669.06    198.30 o 
   4   4  12      131.93       96.21     78.73 o 
   6   4  12      343.76      392.19    158.55 o 
   8   4  12      695.76      499.51    169.05 o 
  10   4  12     1245.76     1237.45    293.91 o 
  12   4  12     5442.39     5778.71    667.64 o 
 -15   5  12     1650.84     1435.57    400.54 o 
 -13   5  12     3626.37     3902.40    427.24 o 
 -11   5  12      177.71      136.51    170.32 o 
  -9   5  12     1696.92     1942.32    276.74 o 
  -7   5  12    10571.82    10430.96    902.95 o 
  -5   5  12    10662.80    11121.93    713.13 o 
  -3   5  12     7397.31     7555.44    521.10 o 
  -1   5  12     1645.69     1595.31    191.38 o 
   1   5  12       64.27       60.46     80.48 o 
   3   5  12        8.36       27.47     85.98 o 
   5   5  12     1443.58     1521.13    243.56 o 
   7   5  12     7490.75     6354.83    554.62 o 
   9   5  12      886.03     1138.30    284.68 o 
  11   5  12      481.85      832.59    312.92 o 
 -12   6  12       11.23       70.36    146.03 o 
 -10   6  12     8652.71     7986.60    601.63 o 
  -8   6  12     4511.92     4432.67    582.77 o 
  -6   6  12       58.82       60.97     96.65 o 
  -4   6  12       11.19       97.92    116.61 o 
  -2   6  12     1541.43     1341.61    244.36 o 
   0   6  12     9882.77     9058.30    568.68 o 
   2   6  12     5301.46     5125.64    360.87 o 
   4   6  12      844.49     1034.44    210.06 o 
   6   6  12      333.96      164.84    161.34 o 
   8   6  12      930.95      901.80    243.75 o 
  10   6  12      114.83      246.41    172.94 o 
  -9   7  12      325.47      216.28    159.46 o 
  -7   7  12       85.54       96.36     94.16 o 
  -5   7  12     1341.32     1288.39    195.99 o 
  -3   7  12      321.83      223.35    160.36 o 
  -1   7  12      183.99      193.93    158.39 o 
   1   7  12      914.26      957.97    195.21 o 
   3   7  12      179.02      150.28    181.78 o 
   5   7  12        2.93       52.97     80.96 o 
   7   7  12      466.54      480.51    214.36 o 
  -4   8  12      184.38      118.90    154.68 o 
  -2   8  12     7107.33     5643.07    671.55 o 
   0   8  12      370.21      240.35    230.87 o 
 -15   1  13     1171.35     1359.54    454.59 o 
 -13   1  13      433.84      596.29    305.13 o 
 -11   1  13     1514.01     1473.71    376.96 o 
  -9   1  13     4189.93     4382.54    514.66 o 
  -7   1  13      197.67      140.37    151.58 o 
  -5   1  13      710.32      805.17    239.92 o 
  -3   1  13      190.08      207.21    186.80 o 
  -1   1  13      270.46      148.94    176.77 o 
   1   1  13      654.22      669.60    201.98 o 
   3   1  13        9.75       47.31    110.82 o 
   5   1  13     4156.85     4658.09    669.16 o 
 -16   2  13       12.32       14.23    184.01 o 
 -14   2  13      170.34      130.75    170.13 o 
 -12   2  13     1675.72     1504.52    312.43 o 
 -10   2  13     2505.18     2607.32    360.54 o 
  -8   2  13     1200.95     1294.44    322.20 o 
  -6   2  13     4874.40     4846.13    580.89 o 
  -4   2  13     1478.26     1483.37    327.58 o 
  -2   2  13       16.44       26.28    135.82 o 
   0   2  13      289.67      208.52    270.01 o 
   2   2  13     1732.77     1719.49    249.92 o 
   4   2  13     2277.36     2421.60    243.14 o 
   6   2  13        9.96      101.96    170.79 o 
 -15   3  13    13253.21    13477.87    778.77 o 
 -13   3  13    12479.31    13535.74   1159.24 o 
 -11   3  13     9009.40     8729.58    625.27 o 
  -9   3  13     2708.63     2713.01    380.03 o 
  -7   3  13        0.99       55.80    161.73 o 
  -5   3  13     4677.42     4573.97    488.12 o 
  -3   3  13     6914.49     7051.74    615.65 o 
  -1   3  13     4249.99     4556.65    453.88 o 
   1   3  13     1545.80     1503.72    225.42 o 
   3   3  13       63.13       54.40    107.05 o 
   5   3  13      154.57       83.50    241.73 o 
   7   3  13       46.21       53.43     97.06 o 
 -12   4  13      131.21       94.60    157.89 o 
 -10   4  13     2400.78     2234.35    342.91 o 
  -8   4  13     3967.20     3822.14    418.82 o 
  -6   4  13     3389.14     3352.89    393.89 o 
  -4   4  13      511.79      670.65    246.07 o 
  -2   4  13      635.81      646.07    216.85 o 
   0   4  13        1.82       19.33    128.96 o 
   2   4  13      218.43      233.18    147.81 o 
   4   4  13      106.54       23.27    109.68 o 
   6   4  13       35.47       26.87     79.43 o 
  10   4  13     1719.82     1570.66    298.53 o 
 -11   5  13      424.85      251.98    225.67 o 
  -9   5  13     2776.71     2311.58    339.98 o 
  -7   5  13      144.38       93.12    132.13 o 
  -5   5  13     1347.45      917.38    257.67 o 
  -3   5  13      539.20      436.81    313.56 o 
  -1   5  13        0.74      107.54    150.50 o 
   1   5  13      423.23      481.83    241.40 o 
   3   5  13      445.06      306.29    212.80 o 
   5   5  13      301.48      177.32    250.30 o 
   7   5  13      684.30      608.66    286.64 o 
  -8   6  13       80.91      157.42    245.08 o 
  -6   6  13      683.26      842.66    345.04 o 
  -4   6  13      639.55      586.72    360.43 o 
  -2   6  13       13.70       44.56    127.80 o 
   0   6  13     4691.12     3771.58    422.69 o 
   2   6  13      878.62      652.72    435.40 o 
   4   6  13      176.75       50.76     80.94 o 
 -12   0  14     1284.95     1456.29    562.71 o 
 -10   0  14       25.91       71.28    161.87 o 
  -8   0  14     1008.81     1209.65    446.16 o 
  -6   0  14     3125.64     2778.85    502.65 o 
  -4   0  14     2508.52     2522.61    785.45 o 
  -2   0  14      145.24      235.35    310.67 o 
   0   0  14      322.86      469.43    288.80 o 
   2   0  14       74.18       66.79    181.15 o 
 -11   1  14     7273.33     6932.28    586.00 o 
  -9   1  14     2015.77     2228.40    328.22 o 
  -7   1  14       84.97       88.11    116.14 o 
  -5   1  14        7.24        8.71    154.91 o 
  -3   1  14        6.17       73.39    166.15 o 
  -1   1  14      207.50      287.52    208.93 o 
   1   1  14       94.80      183.32    174.34 o 
   3   1  14     1839.22     1968.51    345.14 o 
 -10   2  14       11.11       53.91    165.54 o 
  -8   2  14     3084.56     2865.78    405.81 o 
  -6   2  14      501.79      613.22    387.50 o 
  -4   2  14        6.01       80.69    114.77 o 
  -2   2  14      611.23      485.31    275.39 o 
   0   2  14       17.88       81.12     94.75 o 
   2   2  14       63.75       31.06    139.08 o 
   4   2  14      783.35      684.01    430.27 o 
  -9   3  14     1070.65      990.56    312.37 o 
  -7   3  14      981.37      832.74    316.03 o 
  -5   3  14     1689.60     1562.65    336.83 o 
  -3   3  14       29.04       47.02     97.95 o 
  -1   3  14      116.11       54.39    104.81 o 
   1   3  14      927.73      650.05    185.94 o 
   3   3  14     1357.78      897.95    453.11 o 
   5   3  14      332.85      144.89    192.19 o 
  -8   4  14      741.28      704.13    280.04 o 
  -6   4  14     2000.67     1883.84    315.52 o 
  -4   4  14     3276.73     3271.91    360.27 o 
  -2   4  14       79.45       77.40    185.44 o 
   0   4  14      708.35      424.79    199.58 o 
   2   4  14      166.24      159.71    278.40 o 
   4   4  14      396.00      432.43    220.82 o 
                                                 
